# Supplementary material for: Molecular Genetic Evidence for the Place of Origin of the Pacific Rat, Rattus exulans
Source: PLoS One. 2014 Mar 17;9(3):e91356. doi: 10.1371/journal.pone.0091356 (PMC3956674; doi:10.1371/journal.pone.0091356)
Supplement: Table S1 — Summary of samples examined in this study. (XLSX) [file pone.0091356.s006.xlsx]

## Sheet: Table S1
Sample name	LOCALITY	REGION	Regional scale	Island scale	CODE	CR Long (544bp)	Genbank Accession Number	CR Short (107bp)	Genbank Accession Number	CYTB (381bp)	Genbank Accession Number	ALLOZYME-201	Repository
A03	Madang	NEW GUINEA	ISEA	ISEA	R.exulans							ALLOZYME	Western Australian Museum
A04	Madang	NEW GUINEA	ISEA	ISEA	R.exulans							ALLOZYME	Western Australian Museum
A06	Madang	NEW GUINEA	ISEA	ISEA	R.exulans							ALLOZYME	Western Australian Museum
A60	Nokopo	NEW GUINEA	ISEA	ISEA	R.exulans							ALLOZYME	Western Australian Museum
A63	Nokopo	NEW GUINEA	ISEA	ISEA	R.exulans							ALLOZYME	Western Australian Museum
ABTC110264	Kei Besar	Indonesia	ISEA	ISEA		H7	KJ155767	H2	KJ155767	H1	KJ155783		South Australian Museum, Adelaide, Australia
ABTC110267	Kei Besar	Indonesia	ISEA	ISEA		H3	KJ155752	H14	KJ155752	H3	KJ155778		South Australian Museum, Adelaide, Australia
ABTC110269	Yamdena	Indonesia	ISEA	ISEA		H21	KJ155761	H33	KJ155761	H8	KJ155779		South Australian Museum, Adelaide, Australia
ABTC112596	Solomon Islands	Solomon Islands	Pacific	Pacific		H7	KJ155767	H2	KJ155767	H2	KJ155780		South Australian Museum, Adelaide, Australia
ABTC112973	Aguigiun	Micronesia	Micronesia	Micronesia		H3	KJ155752	H14	KJ155752	H3	KJ155777		South Australian Museum, Adelaide, Australia
ABTC112976	Aguigiun	Micronesia	Micronesia	Micronesia		H8	KJ155757	H31	KJ155757	H3	KJ155777		South Australian Museum, Adelaide, Australia
ABTC112981	Rota	Micronesia	Micronesia	Micronesia		H4	KJ155753	H8	KJ155753	H3	KJ155777		South Australian Museum, Adelaide, Australia
ABTC112982	Rota	Micronesia	Micronesia	Micronesia		H4	KJ155753	H8	KJ155753	H3	KJ155777		South Australian Museum, Adelaide, Australia
ABTC112984	Rota	Micronesia	Micronesia	Micronesia		H5	KJ155771	H30	KJ155771	H3	KJ155777		South Australian Museum, Adelaide, Australia
ABTC115051		Laos	MSEA	MSEA		H10	KJ155768	H28	KJ155768	H1	KJ155783		South Australian Museum, Adelaide, Australia
ABTC115059		Laos	MSEA	MSEA		H6	KJ155758	H27	KJ155758				South Australian Museum, Adelaide, Australia
ABTC115119		Myanmar	MSEA	MSEA		H5	KJ155771	H30	KJ155771	H4	KJ155781		South Australian Museum, Adelaide, Australia
ABTC115120		Myanmar	MSEA	MSEA		H5	KJ155771	H30	KJ155771	H4	KJ155781		South Australian Museum, Adelaide, Australia
ABTC115121		Myanmar	MSEA	MSEA		H1	KJ155769	H28	KJ155769	H4	KJ155781		South Australian Museum, Adelaide, Australia
ABTC115125		Cambodia	MSEA	MSEA		H1	KJ155751	H28	KJ155751	H1	KJ155783		South Australian Museum, Adelaide, Australia
ABTC115126		Cambodia	MSEA	MSEA		H8	KJ155757	H31	KJ155757	H1	KJ155783		South Australian Museum, Adelaide, Australia
ABTC116184		Laos	MSEA	MSEA		H10	KJ155768	H28	KJ155768				South Australian Museum, Adelaide, Australia
ABTC116292		Laos	MSEA	MSEA		H1	KJ155769	H28	KJ155769				South Australian Museum, Adelaide, Australia
ABTC119086	Luzon	Philippines	ISEA	ISEA						H9	KJ155774		South Australian Museum, Adelaide, Australia
ABTC119382		Thailand	MSEA	Thailand		H6	KJ155758	H27	KJ155758				South Australian Museum, Adelaide, Australia
ABTC119383		Thailand	MSEA	Thailand		H6	KJ155758	H27	KJ155758				South Australian Museum, Adelaide, Australia
ABTC121002	Flores	Indonesia	ISEA	Flores		H19	KJ155772	H38	KJ155772	H4	KJ155781		South Australian Museum, Adelaide, Australia
ABTC121003	Flores	Indonesia	ISEA	Flores		H17	KJ155773	H35	KJ155773	H4	KJ155781		South Australian Museum, Adelaide, Australia
ABTC121681	Flores	Indonesia	ISEA	Flores		H8	KJ155757	H31	KJ155757				South Australian Museum, Adelaide, Australia
ABTC121684	Flores	Indonesia	ISEA	Flores		H20	KJ155760	H35	KJ155760	H4	KJ155781		South Australian Museum, Adelaide, Australia
ABTC121685	Flores	Indonesia	ISEA	Flores		H17	KJ155773	H35	KJ155773	H4	KJ155781		South Australian Museum, Adelaide, Australia
ABTC121686	Flores	Indonesia	ISEA	Flores		H24	KJ155770	H35	KJ155770	H4	KJ155781		South Australian Museum, Adelaide, Australia
ABTC121688	Flores	Indonesia	ISEA	Flores		H22	KJ155764	H33	KJ155764	H4	KJ155781		South Australian Museum, Adelaide, Australia
ABTC121689	Flores	Indonesia	ISEA	Flores		H7	KJ155767	H2	KJ155767	H4	KJ155781		South Australian Museum, Adelaide, Australia
ABTC121690	Flores	Indonesia	ISEA	Flores		H7	KJ155767	H2	KJ155767				South Australian Museum, Adelaide, Australia
ABTC121691	Flores	Indonesia	ISEA	Flores		H6	KJ155759	H27	KJ155759				South Australian Museum, Adelaide, Australia
ABTC43078	Yuro	PNG	ISEA	ISEA		H17	KJ155773	H35	KJ155773	H1	KJ155783		South Australian Museum, Adelaide, Australia
ABTC43212	Yuro	PNG	ISEA	ISEA		H23	KJ155763	H39	KJ155763	H1	KJ155783		South Australian Museum, Adelaide, Australia
ABTC44046	Wigote	PNG	ISEA	ISEA		H17	KJ155773	H35	KJ155773	H1	KJ155783		South Australian Museum, Adelaide, Australia
ABTC44064	Wigote	PNG	ISEA	ISEA		H7	KJ155766	H2	KJ155766	H1	KJ155783		South Australian Museum, Adelaide, Australia
ABTC44083	Tolgeti	PNG	ISEA	ISEA		H7	KJ155765	H2	KJ155765	H1	KJ155783		South Australian Museum, Adelaide, Australia
ABTC44086	Wigote	PNG	ISEA	ISEA		H7	KJ155767	H2	KJ155767	H1	KJ155783		South Australian Museum, Adelaide, Australia
ABTC49255	Bundi	PNG	ISEA	ISEA		H27	KJ155762	H33	KJ155762				South Australian Museum, Adelaide, Australia
ABTC8480		Thailand	MSEA	Thailand		H6	KJ155758	H27	KJ155758				South Australian Museum, Adelaide, Australia
ACAD7114A	Flores	Indonesia	ISEA	ISEA		H2	KJ155750	H29	KJ155750				Australian Centre for Ancient DNA, University of Adelaide, Australia
ACAD7122A	Flores	Indonesia	ISEA	ISEA		H1	KJ155751	H28	KJ155751				Australian Centre for Ancient DNA, University of Adelaide, Australia
DQ191486		Philippines	ISEA	ISEA						H9	DQ191486		Genbank
E28	Cibodas	JAVA	ISEA	ISEA	R.exulans							ALLOZYME	Western Australian Museum
E31	Cibodas	JAVA	ISEA	ISEA	R.exulans							ALLOZYME	Western Australian Museum
E32	Cibodas	JAVA	ISEA	ISEA	R.exulans							ALLOZYME	Western Australian Museum
E33	Cibodas	JAVA	ISEA	ISEA	R.exulans							ALLOZYME	Western Australian Museum
E34	Cibodas	JAVA	ISEA	ISEA	R.exulans							ALLOZYME	Western Australian Museum
EF186299		Cook Islands	Pacific	Pacific		H13	EF186299	H17	EF186299				Genbank
EF186300		Cook Islands	Pacific	Pacific		H11	EF186300	H8	EF186300				Genbank
EF186301		Cook Islands	Pacific	Pacific		H11	EF186301	H8	EF186301				Genbank
EF186302		Fiji	Pacific	Pacific		H3	EF186302	H14	EF186302				Genbank
EF186303	Halmahera	Indonesia	ISEA	ISEA		H11	EF186303	H8	EF186303				Genbank
EF186304	Halmahera	Indonesia	ISEA	ISEA		H16	EF186304	H11	EF186304				Genbank
EF186305	Huahine	Cook Islands	Pacific	Pacific		H11	EF186305	H8	EF186305				Genbank
EF186306		Indonesia	ISEA	ISEA		H9	EF186306	H32	EF186306				Genbank
EF186307		Marquesas	Pacific	Pacific		H11	EF186307	H8	EF186307				Genbank
EF186308		Marquesas	Pacific	Pacific		H11	EF186308	H8	EF186308				Genbank
EF186309	New Zealand	New Zealand	Pacific	Pacific		H11	EF186309	H8	EF186309				Genbank
EF186310	New Zealand	New Zealand	Pacific	Pacific		H11	EF186310	H8	EF186310				Genbank
EF186311	New Zealand	New Zealand	Pacific	Pacific		H15	EF186311	H15	EF186311				Genbank
EF186312	PNG	PNG	ISEA	ISEA	ExPN024d	H22	EF186312	H33	EF186312				Genbank
EF186313	PNG	PNG	ISEA	ISEA		H7	EF186313	H2	EF186313				Genbank
EF186314	Raratonga	Cook Islands	Pacific	Pacific		H14	EF186314	H34	EF186314				Genbank
EF186315		Samoa	Pacific	Pacific		H12	EF186315	H13	EF186315				Genbank
EF186316		Samoa	Pacific	Pacific		H26	EF186316	H8	EF186316				Genbank
EF186317		Thailand	MSEA	Thailand	ExTh026d	H6	EF186318	H27	EF186318				Genbank
EF186318		Thailand	MSEA	Thailand	ExTh027d	H6	EF186318	H27	EF186318				Genbank
EF186319		Thailand	MSEA	Thailand		H6	EF186319	H27	EF186319				Genbank
EF186414		Cook Islands	Pacific	Pacific	ExCI031b					H3	EF186414		Genbank
EF186415		Cook Islands	Pacific	Pacific	ExCI032b					H3	EF186415		Genbank
EF186416		Cook Islands	Pacific	Pacific	ExCI033b					H3	EF186416		Genbank
EF186417		Fiji	Pacific	Pacific	ExFi043b					H3	EF186417		Genbank
EF186418		Halmahera	ISEA	ISEA	ExHa036b					H3	EF186418		Genbank
EF186419		Halmahera	ISEA	ISEA	ExHa037b					H3	EF186419		Genbank
EF186420	Huahine	Cook Islands	Pacific	Pacific	ExHu034b					H3	EF186420		Genbank
EF186421		Indonesia	ISEA	ISEA	ExIn023b					H11	EF186421		Genbank
EF186422		Marquesas	Pacific	Pacific	ExMq038b					H3	EF186422		Genbank
EF186423		Marquesas	Pacific	Pacific	ExMq039b					H14	EF186423		Genbank
EF186424		New Zealand	Pacific	Pacific	ExNZ040b					H3	EF186424		Genbank
EF186425		New Zealand	Pacific	Pacific	ExNZ041b					H3	EF186425		Genbank
EF186426		New Zealand	Pacific	Pacific	ExNZ042b					H12	EF186426		Genbank
EF186427		PNG	ISEA	ISEA	ExPN024b					H1	EF186427		Genbank
EF186428		PNG	ISEA	ISEA	ExPN025b					H1	EF186428		Genbank
EF186429	Raratonga	Cook Islands	Pacific	Pacific	ExRa035b					H3	EF186429		Genbank
EF186430		Samoa	Pacific	Pacific	ExSa029b					H3	EF186430		Genbank
EF186431		Samoa	Pacific	Pacific	ExSa030b					H10	EF186431		Genbank
EF186432		Thailand	MSEA	Thailand	ExTh026b					H1	EF186432		Genbank
EF186433		Thailand	MSEA	Thailand	ExTh027b					H1	EF186433		Genbank
EF186434		Thailand	MSEA	Thailand	ExTh028b					H1	EF186434		Genbank
EF186484		PNG	ISEA	ISEA	ExStPN092b					H1	EF186484		Genbank
EF186523		PNG	ISEA	ISEA	ExVePN122b					H1	EF186523		Genbank
ET13	Timor	Indonesia	ISEA	Timor		H18	KJ155755	H37	KJ155755	H3	KJ155778		South Australian Museum, Adelaide, Australia
ET15	Timor	Indonesia	ISEA	Timor		H18	KJ155755	H37	KJ155755	H3	KJ155778		South Australian Museum, Adelaide, Australia
ET2	Timor	Indonesia	ISEA	Timor		H18	KJ155755	H37	KJ155755	H3	KJ155778		South Australian Museum, Adelaide, Australia
ET6	Timor	Indonesia	ISEA	Timor		H25	KJ155756	H36	KJ155756	H3	KJ155778		South Australian Museum, Adelaide, Australia
ET7	Timor	Indonesia	ISEA	Timor		H18	KJ155755	H37	KJ155755	H3	KJ155778		South Australian Museum, Adelaide, Australia
ET8	Timor	Indonesia	ISEA	Timor		H18	KJ155754	H37	KJ155754	H3	KJ155778		South Australian Museum, Adelaide, Australia
ET9	Timor	Indonesia	ISEA	Timor		H18	KJ155755	H37	KJ155755	H5	KJ155776		South Australian Museum, Adelaide, Australia
EU273709	PNG	PNG	ISEA	ISEA	RPNGYur	H22	EU273709	H33	EU273709	H1	EU273709		Genbank
EU273710		Thailand	MSEA	Thailand	RAU8480Thai	H6	EU273710	H27	EU273710	H1	EU273710		Genbank
EU273711	New Zealand	New Zealand	Pacific	Pacific	RNZAwa01	H11	EU273711	H8	EU273711	H3	EU273711		Genbank
FR775885		Vietnam	MSEA	MSEA	VNM					H1	FR775885		Genbank
FR775886		Vietnam	MSEA	MSEA	VNM					H1	FR775886		Genbank
HM217377		Thailand	MSEA	Thailand	ExR0284					H1	HM217377		Genbank
HM217379		Thailand	MSEA	Thailand	ExR0856					H1	HM217379		Genbank
HM217383		Thailand	MSEA	Thailand	ExR1055					H1	HM217383		Genbank
HM217388		Thailand	MSEA	Thailand	ExR1805					H1	HM217388		Genbank
HM217392		Thailand	MSEA	Thailand	ExR1836					H1	HM217392		Genbank
HM217395		Thailand	MSEA	Thailand	ExR2795					H1	HM217395		Genbank
HM217411		Thailand	MSEA	Thailand	ExR3224					H1	HM217411		Genbank
HM217424		Thailand	MSEA	Thailand	ExR3520					H1	HM217424		Genbank
HM217428		Thailand	MSEA	Thailand	ExR3563					H1	HM217428		Genbank
HM217437		Thailand	MSEA	Thailand	ExR4004					H1	HM217437		Genbank
HM217440		Thailand	MSEA	Thailand	ExR4103					H1	HM217440		Genbank
HM217441		Thailand	MSEA	Thailand	ExR4103					H1	HM217441		Genbank
HM217470		Thailand	MSEA	Thailand	ExR5349					H1	HM217470		Genbank
HM217472		Thailand	MSEA	Thailand	ExR5447					H1	HM217472		Genbank
HS2544	East Kalimantan	Indonesia	ISEA	ISEA						H1	KJ155783		Hokkaido University, Japan
JN675496		Thailand	MSEA	Thailand	44Rex					H13	JN675496		Genbank
JN675497		Laos	MSEA	MSEA	60Rex					H1	JN675497		Genbank
JN675498		Vietnam	MSEA	MSEA	85Rex					H1	JN675498		Genbank
L171	Batu Koq	LOMBOK	ISEA	ISEA	R.exulans							ALLOZYME	Western Australian Museum
L196	Batu Koq	LOMBOK	ISEA	ISEA	R.exulans							ALLOZYME	Western Australian Museum
L207	Batu Koq	LOMBOK	ISEA	ISEA	R.exulans							ALLOZYME	Western Australian Museum
L234	Rinjani	LOMBOK	ISEA	ISEA	R.exulans							ALLOZYME	Western Australian Museum
L235	Rinjani	LOMBOK	ISEA	ISEA	R.exulans							ALLOZYME	Western Australian Museum
L236	Rinjani	LOMBOK	ISEA	ISEA	R.exulans							ALLOZYME	Western Australian Museum
L237	Rinjani	LOMBOK	ISEA	ISEA	R.exulans							ALLOZYME	Western Australian Museum
L240	Rinjani	LOMBOK	ISEA	ISEA	R.exulans							ALLOZYME	Western Australian Museum
L241	Rinjani	LOMBOK	ISEA	ISEA	R.exulans							ALLOZYME	Western Australian Museum
L242	Rinjani	LOMBOK	ISEA	ISEA	R.exulans							ALLOZYME	Western Australian Museum
L444	Kuta	LOMBOK	ISEA	ISEA	R.exulans							ALLOZYME	Western Australian Museum
M30270	Wainpagu	SUMBA	ISEA	ISEA	R.exulans							ALLOZYME	Western Australian Museum
M30271	Wainpagu	SUMBA	ISEA	ISEA	R.exulans							ALLOZYME	Western Australian Museum
M30362	Waikabubak	SUMBA	ISEA	ISEA	R.exulans							ALLOZYME	Western Australian Museum
M30366	Waikabubak	SUMBA	ISEA	ISEA	R.exulans							ALLOZYME	Western Australian Museum
M30376	Waikabubak	SUMBA	ISEA	ISEA	R.exulans							ALLOZYME	Western Australian Museum
M30377	Waikabubak	SUMBA	ISEA	ISEA	R.exulans							ALLOZYME	Western Australian Museum
M30405	Waikelosawah	SUMBA	ISEA	ISEA	R.exulans							ALLOZYME	Western Australian Museum
M30406	Waikelosawah	SUMBA	ISEA	ISEA	R.exulans							ALLOZYME	Western Australian Museum
M30542	Waikelosawah	SUMBA	ISEA	ISEA	R.exulans							ALLOZYME	Western Australian Museum
M30551	Waikelosawah	SUMBA	ISEA	ISEA	R.exulans							ALLOZYME	Western Australian Museum
M32012	Kelimutu Woloaru	FLORES	ISEA	Flores	R.exulans							ALLOZYME	Western Australian Museum
M32013	Kelimutu Woloaru	FLORES	ISEA	Flores	R.exulans							ALLOZYME	Western Australian Museum
M32014	Kelimutu Woloaru	FLORES	ISEA	Flores	R.exulans							ALLOZYME	Western Australian Museum
M32044	Kelimutu Woloaru	FLORES	ISEA	Flores	R.exulans							ALLOZYME	Western Australian Museum
M32046	Kelimutu Woloaru	FLORES	ISEA	Flores	R.exulans							ALLOZYME	Western Australian Museum
M32048	Kelimutu Woloaru	FLORES	ISEA	Flores	R.exulans							ALLOZYME	Western Australian Museum
M32233	Belang Wat	LEMBATA	ISEA	ISEA	R.exulans							ALLOZYME	Western Australian Museum
M32273	Merdeka Ha	LEMBATA	ISEA	ISEA	R.exulans							ALLOZYME	Western Australian Museum
M32463	Waiwerang	ADONARA	ISEA	ISEA	R.exulans							ALLOZYME	Western Australian Museum
M32593	Daraloeng Boru	FLORES	ISEA	Flores	R.exulans							ALLOZYME	Western Australian Museum
M32594	Daraloeng Boru	FLORES	ISEA	Flores	R.exulans							ALLOZYME	Western Australian Museum
M32595	Daraloeng Boru	FLORES	ISEA	Flores	R.exulans							ALLOZYME	Western Australian Museum
M32596	Daraloeng Boru	FLORES	ISEA	Flores	R.exulans							ALLOZYME	Western Australian Museum
M32605	Daraloeng Boru	FLORES	ISEA	Flores	R.exulans							ALLOZYME	Western Australian Museum
M32609	Daraloeng Boru	FLORES	ISEA	Flores	R.exulans							ALLOZYME	Western Australian Museum
M32610	Daraloeng Boru	FLORES	ISEA	Flores	R.exulans							ALLOZYME	Western Australian Museum
M32614	Daraloeng Boru	FLORES	ISEA	Flores	R.exulans							ALLOZYME	Western Australian Museum
M32801	Robo Longko	FLORES	ISEA	Flores	R.exulans							ALLOZYME	Western Australian Museum
M32805	Robo Longko	FLORES	ISEA	Flores	R.exulans							ALLOZYME	Western Australian Museum
M32808	Robo Longko	FLORES	ISEA	Flores	R.exulans							ALLOZYME	Western Australian Museum
M32810	Robo Longko	FLORES	ISEA	Flores	R.exulans							ALLOZYME	Western Australian Museum
M32820	Robo Longko	FLORES	ISEA	Flores	R.exulans							ALLOZYME	Western Australian Museum
M32821	Robo Longko	FLORES	ISEA	Flores	R.exulans							ALLOZYME	Western Australian Museum
M32823	Robo Longko	FLORES	ISEA	Flores	R.exulans							ALLOZYME	Western Australian Museum
M32824	Robo Longko	FLORES	ISEA	Flores	R.exulans							ALLOZYME	Western Australian Museum
M32825	Robo Longko	FLORES	ISEA	Flores	R.exulans							ALLOZYME	Western Australian Museum
M32826	Robo Longko	FLORES	ISEA	Flores	R.exulans							ALLOZYME	Western Australian Museum
M32827	Robo Longko	FLORES	ISEA	Flores	R.exulans							ALLOZYME	Western Australian Museum
M32856	Robo Longko	FLORES	ISEA	Flores	R.exulans							ALLOZYME	Western Australian Museum
M33039	Labuan Bajo	FLORES	ISEA	Flores	R.hainaldi							ALLOZYME	Western Australian Museum
M34764	Gunung Mutis	TIMOR	ISEA	Timor	R.exulans							ALLOZYME	Western Australian Museum
M34765	Gunung Mutis	TIMOR	ISEA	Timor	R.exulans							ALLOZYME	Western Australian Museum
M34766	Gunung Mutis	TIMOR	ISEA	Timor	R.exulans							ALLOZYME	Western Australian Museum
M34767	Gunung Mutis	TIMOR	ISEA	Timor	R.exulans							ALLOZYME	Western Australian Museum
M34768	Gunung Mutis	TIMOR	ISEA	Timor	R.exulans							ALLOZYME	Western Australian Museum
M34769	Gunung Mutis	TIMOR	ISEA	Timor	R.exulans							ALLOZYME	Western Australian Museum
M34770	Gunung Mutis	TIMOR	ISEA	Timor	R.exulans							ALLOZYME	Western Australian Museum
M34772	Gunung Mutis	TIMOR	ISEA	Timor	R.exulans							ALLOZYME	Western Australian Museum
M34773	Gunung Mutis	TIMOR	ISEA	Timor	R.exulans							ALLOZYME	Western Australian Museum
M34776	Gunung Mutis	TIMOR	ISEA	Timor	R.exulans							ALLOZYME	Western Australian Museum
M34778	Gunung Mutis	TIMOR	ISEA	Timor	R.exulans							ALLOZYME	Western Australian Museum
M34783	Gunung Mutis	TIMOR	ISEA	Timor	R.exulans							ALLOZYME	Western Australian Museum
M34784	Gunung Mutis	TIMOR	ISEA	Timor	R.exulans							ALLOZYME	Western Australian Museum
M34785	Gunung Mutis	TIMOR	ISEA	Timor	R.exulans							ALLOZYME	Western Australian Museum
M34789	Gunung Mutis	TIMOR	ISEA	Timor	R.exulans							ALLOZYME	Western Australian Museum
M34791	Gunung Mutis	TIMOR	ISEA	Timor	R.exulans							ALLOZYME	Western Australian Museum
M34797	Gunung Mutis	TIMOR	ISEA	Timor	R.exulans							ALLOZYME	Western Australian Museum
M34802	Gunung Mutis	TIMOR	ISEA	Timor	R.exulans							ALLOZYME	Western Australian Museum
M34807	Gunung Mutis	TIMOR	ISEA	Timor	R.exulans							ALLOZYME	Western Australian Museum
M34808	Gunung Mutis	TIMOR	ISEA	Timor	R.exulans							ALLOZYME	Western Australian Museum
M34809	Gunung Mutis	TIMOR	ISEA	Timor	R.exulans							ALLOZYME	Western Australian Museum
M34810	Gunung Mutis	TIMOR	ISEA	Timor	R.exulans							ALLOZYME	Western Australian Museum
M34821	Gunung Mutis	TIMOR	ISEA	Timor	R.exulans							ALLOZYME	Western Australian Museum
M34828	Gunung Mutis	TIMOR	ISEA	Timor	R.exulans							ALLOZYME	Western Australian Museum
M35181	Desa Menia	SAWU	ISEA	ISEA	R.exulans							ALLOZYME	Western Australian Museum
M35182	Desa Menia	SAWU	ISEA	ISEA	R.exulans							ALLOZYME	Western Australian Museum
M35183	Desa Menia	SAWU	ISEA	ISEA	R.exulans							ALLOZYME	Western Australian Museum
M35203	Desa Menia	SAWU	ISEA	ISEA	R.exulans							ALLOZYME	Western Australian Museum
M35264	Desa Menia	SAWU	ISEA	ISEA	R.exulans							ALLOZYME	Western Australian Museum
M35267	Desa Menia	SAWU	ISEA	ISEA	R.exulans							ALLOZYME	Western Australian Museum
M35268	Desa Menia	SAWU	ISEA	ISEA	R.exulans							ALLOZYME	Western Australian Museum
M35269	Desa Menia	SAWU	ISEA	ISEA	R.exulans							ALLOZYME	Western Australian Museum
M35274	Desa Menia	SAWU	ISEA	ISEA	R.exulans							ALLOZYME	Western Australian Museum
M35276	Desa Menia	SAWU	ISEA	ISEA	R.exulans							ALLOZYME	Western Australian Museum
M35280	Desa Menia	SAWU	ISEA	ISEA	R.exulans							ALLOZYME	Western Australian Museum
M35281	Desa Menia	SAWU	ISEA	ISEA	R.exulans							ALLOZYME	Western Australian Museum
M35283	Desa Menia	SAWU	ISEA	ISEA	R.exulans							ALLOZYME	Western Australian Museum
M35285	Desa Menia	SAWU	ISEA	ISEA	R.exulans							ALLOZYME	Western Australian Museum
M35299	Desa Limaggu	SAWU	ISEA	ISEA	R.exulans							ALLOZYME	Western Australian Museum
M35301	Desa Limaggu	SAWU	ISEA	ISEA	R.exulans							ALLOZYME	Western Australian Museum
M35302	Desa Limaggu	SAWU	ISEA	ISEA	R.exulans							ALLOZYME	Western Australian Museum
M35318	Desa Limaggu	SAWU	ISEA	ISEA	R.exulans							ALLOZYME	Western Australian Museum
M35319	Desa Limaggu	SAWU	ISEA	ISEA	R.exulans							ALLOZYME	Western Australian Museum
M35320	Desa Limaggu	SAWU	ISEA	ISEA	R.exulans							ALLOZYME	Western Australian Museum
M35321	Desa Limaggu	SAWU	ISEA	ISEA	R.exulans							ALLOZYME	Western Australian Museum
M35322	Desa Limaggu	SAWU	ISEA	ISEA	R.exulans							ALLOZYME	Western Australian Museum
M35323	Desa Limaggu	SAWU	ISEA	ISEA	R.exulans							ALLOZYME	Western Australian Museum
M35328	Desa Limaggu	SAWU	ISEA	ISEA	R.exulans							ALLOZYME	Western Australian Museum
M35330	Desa Limaggu	SAWU	ISEA	ISEA	R.exulans							ALLOZYME	Western Australian Museum
M35337	Baa	ROTI	ISEA	ISEA	R.exulans							ALLOZYME	Western Australian Museum
M35473	Oeseli	ROTI	ISEA	ISEA	R.exulans							ALLOZYME	Western Australian Museum
M36570	Ruteng	FLORES	ISEA	Flores	R.hainaldi							ALLOZYME	Western Australian Museum
M36589		FLORES	ISEA	Flores	R.exulans							ALLOZYME	Western Australian Museum
M36590		FLORES	ISEA	Flores	R.exulans							ALLOZYME	Western Australian Museum
M36591		FLORES	ISEA	Flores	R.exulans							ALLOZYME	Western Australian Museum
M36592		FLORES	ISEA	Flores	R.exulans							ALLOZYME	Western Australian Museum
M36597		FLORES	ISEA	Flores	R.exulans							ALLOZYME	Western Australian Museum
M36598		FLORES	ISEA	Flores	R.exulans							ALLOZYME	Western Australian Museum
M36611	Flores	Flores	ISEA	Flores	HS4111					H4	KJ155781		Western Australian Museum
M36613		FLORES	ISEA	Flores	R.exulans							ALLOZYME	Western Australian Museum
M36614		FLORES	ISEA	Flores	R.exulans							ALLOZYME	Western Australian Museum
M36615		FLORES	ISEA	Flores	R.exulans							ALLOZYME	Western Australian Museum
M36616		FLORES	ISEA	Flores	R.exulans							ALLOZYME	Western Australian Museum
M36617		FLORES	ISEA	Flores	R.exulans							ALLOZYME	Western Australian Museum
M36618		FLORES	ISEA	Flores	R.exulans							ALLOZYME	Western Australian Museum
M36619		FLORES	ISEA	Flores	R.exulans							ALLOZYME	Western Australian Museum
M37611	Kalabahi	ALOR	ISEA	ISEA	R.exulans							ALLOZYME	Western Australian Museum
M37612	Kalabahi	ALOR	ISEA	ISEA	R.exulans							ALLOZYME	Western Australian Museum
M37634	Kalabahi	ALOR	ISEA	ISEA	R.exulans							ALLOZYME	Western Australian Museum
M37663	Kalabahi	ALOR	ISEA	ISEA	R.exulans							ALLOZYME	Western Australian Museum
M37680	Kalabahi	ALOR	ISEA	ISEA	R.exulans							ALLOZYME	Western Australian Museum
M37691	Kalabahi	ALOR	ISEA	ISEA	R.exulans							ALLOZYME	Western Australian Museum
M37692	Kalabahi	ALOR	ISEA	ISEA	R.exulans							ALLOZYME	Western Australian Museum
M37693	Kalabahi	ALOR	ISEA	ISEA	R.exulans							ALLOZYME	Western Australian Museum
M37700	Kalabahi	ALOR	ISEA	ISEA	R.exulans							ALLOZYME	Western Australian Museum
M37701	Kalabahi	ALOR	ISEA	ISEA	R.exulans							ALLOZYME	Western Australian Museum
M37702	Kalabahi	ALOR	ISEA	ISEA	R.exulans							ALLOZYME	Western Australian Museum
M37707	Kalabahi	ALOR	ISEA	ISEA	R.exulans							ALLOZYME	Western Australian Museum
M37708	Kalabahi	ALOR	ISEA	ISEA	R.exulans							ALLOZYME	Western Australian Museum
M37816	Kabir	PANTAR	ISEA	ISEA	R.exulans							ALLOZYME	Western Australian Museum
M37861	Apui	ALOR	ISEA	ISEA	R.exulans							ALLOZYME	Western Australian Museum
M37964	Apui	ALOR	ISEA	ISEA	R.exulans							ALLOZYME	Western Australian Museum
M37965	Apui	ALOR	ISEA	ISEA	R.exulans							ALLOZYME	Western Australian Museum
M37972	Apui	ALOR	ISEA	ISEA	R.exulans							ALLOZYME	Western Australian Museum
M38448	Candikuning	BALI	ISEA	ISEA	R.exulans							ALLOZYME	Western Australian Museum
M38449	Candikuning	BALI	ISEA	ISEA	R.exulans							ALLOZYME	Western Australian Museum
M38451	Candikuning	BALI	ISEA	ISEA	R.exulans							ALLOZYME	Western Australian Museum
M38485	Candikuning	BALI	ISEA	ISEA	R.exulans							ALLOZYME	Western Australian Museum
M38494	Candikuning	BALI	ISEA	ISEA	R.exulans							ALLOZYME	Western Australian Museum
M38499	Candikuning	BALI	ISEA	ISEA	R.exulans							ALLOZYME	Western Australian Museum
M38540	Candikuning	BALI	ISEA	ISEA	R.exulans							ALLOZYME	Western Australian Museum
M38542	Candikuning	BALI	ISEA	ISEA	R.exulans							ALLOZYME	Western Australian Museum
M38544	Candikuning	BALI	ISEA	ISEA	R.exulans							ALLOZYME	Western Australian Museum
M39871	Gilimanuk	BALI	ISEA	ISEA	R.exulans							ALLOZYME	Western Australian Museum
M39876	Gilimanuk	BALI	ISEA	ISEA	R.exulans							ALLOZYME	Western Australian Museum
M39877	Gilimanuk	BALI	ISEA	ISEA	R.exulans							ALLOZYME	Western Australian Museum
NC_012389	PNG	PNG	ISEA	ISEA		H22	NC_012389	H33	NC_012389	H1	NC_012389		Genbank
P402	Rinjani	LOMBOK	ISEA	ISEA	R.exulans							ALLOZYME	Western Australian Museum
P403	Rinjani	LOMBOK	ISEA	ISEA	R.exulans							ALLOZYME	Western Australian Museum
R1_AY604204	Bandang	Borneo	ISEA	ISEA				H1	AY604204				Genbank
R1_AY604204	Bandang	Borneo	ISEA	ISEA				H1	AY604204				Genbank
R1_AY604204	Bandang	Borneo	ISEA	ISEA				H1	AY604204				Genbank
R1_AY604204	Negros Island	Philippines	ISEA	ISEA				H1	AY604204				Genbank
R1_AY604204	Sulawesi	Indonesia	ISEA	ISEA				H1	AY604204				Genbank
R10_AY604220	Chatham Islands, New Zealand	New Zealand	Pacific	Pacific				H9	AY604220				Genbank
R11_AY604206	Negros Island	Philippines	ISEA	ISEA				H10	AY604206				Genbank
R12_AY604213	Bougainville Island	Solomon Islands	Pacific	Pacific				H2	AY604213				Genbank
R12_AY604213	Bougainville Island	Solomon Islands	Pacific	Pacific				H2	AY604213				Genbank
R12_AY604213	Halmahera	Indonesia	ISEA	ISEA				H2	AY604213				Genbank
R12_AY604213	Halmahera	Indonesia	ISEA	ISEA				H2	AY604213				Genbank
R12_AY604213	Halmahera	Indonesia	ISEA	ISEA				H2	AY604213				Genbank
R13_AY604230	Halmahera	Indonesia	ISEA	ISEA				H11	AY604230				Genbank
R14_AY604207	Halmahera	Indonesia	ISEA	ISEA				H12	AY604207				Genbank
R15_AY604231	Grande Terre	New Caledonia	Pacific	Pacific				H13	AY604231				Genbank
R15_AY604231	Lasi Lasi	Fiji	Pacific	Pacific				H13	AY604231				Genbank
R15_AY604231	Malekula	Vanuatu	Pacific	Pacific				H13	AY604231				Genbank
R15_AY604231	Manua	Samoa	Pacific	Pacific				H13	AY604231				Genbank
R15_AY604231		Tokelau	Pacific	Pacific				H13	AY604231				Genbank
R16_AY604218	Loyalty Islands	New Caledonia	Pacific	Pacific				H40	AY604218				Genbank
R17_AY604229	Lasi Lasi	Fiji	Pacific	Pacific				H14	AY604229				Genbank
R18_AY604221	Chatham Islands, New Zealand	New Zealand	Pacific	Pacific				H15	AY604221				Genbank
R18_AY604221	Chatham Islands, New Zealand	New Zealand	Pacific	Pacific				H15	AY604221				Genbank
R19_AY604212	Santa Cruz	Solomon Islands	Pacific	Pacific				H16	AY604212				Genbank
R2_AY604209	Bismarck Archipelago	PNG	ISEA	ISEA				H2	AY604209				Genbank
R2_AY604209	Bougainville Island	Solomon Islands	Pacific	Pacific				H2	AY604209				Genbank
R2_AY604209	Fergusson Island	PNG	ISEA	ISEA				H2	AY604209				Genbank
R2_AY604209	Fergusson Island	PNG	ISEA	ISEA				H2	AY604209				Genbank
R2_AY604209	Negros Island	Philippines	ISEA	ISEA				H2	AY604209				Genbank
R2_AY604209	New Guinea	Indonesia	ISEA	ISEA				H2	AY604209				Genbank
R2_AY604209	New Guinea	Indonesia	ISEA	ISEA				H2	AY604209				Genbank
R2_AY604209	New Guinea	PNG	ISEA	ISEA				H2	AY604209				Genbank
R2_AY604209	New Guinea	PNG	ISEA	ISEA				H2	AY604209				Genbank
R2_AY604209	Woodlark Island	PNG	ISEA	ISEA				H2	AY604209				Genbank
R20_AY604224	Aitutaki	Cook Islands	Pacific	Pacific				H17	AY604224				Genbank
R21_AY604222	Pleasant River, New Zealand	New Zealand	Pacific	Pacific				H18	AY604222				Genbank
R22_AY604216	Washpool Midden, New Zealand	New Zealand	Pacific	Pacific				H19	AY604216				Genbank
R23_AY604215		Kapingamarangi	Pacific	Pacific				H20	AY604215				Genbank
R24_AY604227	Rota	Micronesia	Micronesia	Micronesia				H21	AY604227				Genbank
R25_AY604232		Kapingamarangi	Pacific	Pacific				H20	AY604232				Genbank
R25_AY604232		Kapingamarangi	Pacific	Pacific				H20	AY604232				Genbank
R25_AY604232		Kapingamarangi	Pacific	Pacific				H20	AY604232				Genbank
R27_AY604210	Goodenough Island	PNG	ISEA	ISEA				H22	AY604210				Genbank
R28_AY604219	Malekula	Vanuatu	Pacific	Pacific				H23	AY604219				Genbank
R29_AY604217	Malekula	Vanuatu	Pacific	Pacific				H24	AY604217				Genbank
R3_AY604225	Halmahera	Indonesia	ISEA	ISEA				H3	AY604225				Genbank
R30_AY604233	Malekula	Vanuatu	Pacific	Pacific				H25	AY604233				Genbank
R31_AY604226	Malekula	Vanuatu	Pacific	Pacific				H8	AY604226				Genbank
R32_AY604223	Malekula	Vanuatu	Pacific	Pacific				H26	AY604223				Genbank
R33_AY604202		Thailand	MSEA	Thailand				H27	AY604202				Genbank
R33_AY604202		Thailand	MSEA	Thailand				H27	AY604202				Genbank
R33_AY604202		Thailand	MSEA	Thailand				H27	AY604202				Genbank
R4_AY604205	Bandang	Borneo	ISEA	ISEA				H4	AY604205				Genbank
R5_AY604203	Sulawesi	Indonesia	ISEA	ISEA				H1	AY604203				Genbank
R5_AY604203	Sulawesi	Indonesia	ISEA	ISEA				H1	AY604203				Genbank
R5_AY604203	Sulawesi	Indonesia	ISEA	ISEA				H1	AY604203				Genbank
R6_AY604211	Goodenough Island	PNG	ISEA	ISEA				H5	AY604211				Genbank
R7_AY604208	Goodenough Island	PNG	ISEA	ISEA				H6	AY604208				Genbank
R8_AY604214	Woodlark Island	PNG	ISEA	ISEA				H7	AY604214				Genbank
R8_AY604214	Woodlark Island	PNG	ISEA	ISEA				H7	AY604214				Genbank
R9_AY604228	Aitutaki	Cook Islands	Pacific	Pacific				H8	AY604228				Genbank
R9_AY604228	Earthquakes, New Zealand	New Zealand	Pacific	Pacific				H8	AY604228				Genbank
R9_AY604228	Earthquakes, New Zealand	New Zealand	Pacific	Pacific				H8	AY604228				Genbank
R9_AY604228	Grande Terre	New Caledonia	Pacific	Pacific				H8	AY604228				Genbank
R9_AY604228	Guam	Micronesia	Micronesia	Micronesia				H8	AY604228				Genbank
R9_AY604228	Harataonga, New Zealand	New Zealand	Pacific	Pacific				H8	AY604228				Genbank
R9_AY604228	Harataonga, New Zealand	New Zealand	Pacific	Pacific				H8	AY604228				Genbank
R9_AY604228	Harataonga, New Zealand	New Zealand	Pacific	Pacific				H8	AY604228				Genbank
R9_AY604228	Hot Water Beach, New Zealand	New Zealand	Pacific	Pacific				H8	AY604228				Genbank
R9_AY604228	Hot Water Beach, New Zealand	New Zealand	Pacific	Pacific				H8	AY604228				Genbank
R9_AY604228	Hot Water Beach, New Zealand	New Zealand	Pacific	Pacific				H8	AY604228				Genbank
R9_AY604228	Houhora, New Zealand	New Zealand	Pacific	Pacific				H8	AY604228				Genbank
R9_AY604228	Houhora, New Zealand	New Zealand	Pacific	Pacific				H8	AY604228				Genbank
R9_AY604228	Houhora, New Zealand	New Zealand	Pacific	Pacific				H8	AY604228				Genbank
R9_AY604228	Houhora, New Zealand	New Zealand	Pacific	Pacific				H8	AY604228				Genbank
R9_AY604228	Houhora, New Zealand	New Zealand	Pacific	Pacific				H8	AY604228				Genbank
R9_AY604228	Houhora, New Zealand	New Zealand	Pacific	Pacific				H8	AY604228				Genbank
R9_AY604228	Houhora, New Zealand	New Zealand	Pacific	Pacific				H8	AY604228				Genbank
R9_AY604228	Houhora, New Zealand	New Zealand	Pacific	Pacific				H8	AY604228				Genbank
R9_AY604228	Houhora, New Zealand	New Zealand	Pacific	Pacific				H8	AY604228				Genbank
R9_AY604228	Huahine	Society Islands	Pacific	Pacific				H8	AY604228				Genbank
R9_AY604228	Lakeba	Fiji	Pacific	Pacific				H8	AY604228				Genbank
R9_AY604228	Loyalty Islands	New Caledonia	Pacific	Pacific				H8	AY604228				Genbank
R9_AY604228	Malekula	Vanuatu	Pacific	Pacific				H8	AY604228				Genbank
R9_AY604228	Malekula	Vanuatu	Pacific	Pacific				H8	AY604228				Genbank
R9_AY604228	Malekula	Vanuatu	Pacific	Pacific				H8	AY604228				Genbank
R9_AY604228	Mangaia	Cook Islands	Pacific	Pacific				H8	AY604228				Genbank
R9_AY604228	Mangaia	Cook Islands	Pacific	Pacific				H8	AY604228				Genbank
R9_AY604228	Mangareva	Cook Islands	Pacific	Pacific				H8	AY604228				Genbank
R9_AY604228	Mangareva	Cook Islands	Pacific	Pacific				H8	AY604228				Genbank
R9_AY604228	Mangareva	Cook Islands	Pacific	Pacific				H8	AY604228				Genbank
R9_AY604228	Mangareva	Cook Islands	Pacific	Pacific				H8	AY604228				Genbank
R9_AY604228	Mangareva	Cook Islands	Pacific	Pacific				H8	AY604228				Genbank
R9_AY604228	Mangareva	Cook Islands	Pacific	Pacific				H8	AY604228				Genbank
R9_AY604228	Mangareva	Cook Islands	Pacific	Pacific				H8	AY604228				Genbank
R9_AY604228	Mangareva	Cook Islands	Pacific	Pacific				H8	AY604228				Genbank
R9_AY604228	Manua	Samoa	Pacific	Pacific				H8	AY604228				Genbank
R9_AY604228	Nuka Hiva	Marquesas	Pacific	Pacific				H8	AY604228				Genbank
R9_AY604228	Opito Beach, New Zealand	New Zealand	Pacific	Pacific				H8	AY604228				Genbank
R9_AY604228	Paremata, New Zealand	New Zealand	Pacific	Pacific				H8	AY604228				Genbank
R9_AY604228	Paremata, New Zealand	New Zealand	Pacific	Pacific				H8	AY604228				Genbank
R9_AY604228	Paremata, New Zealand	New Zealand	Pacific	Pacific				H8	AY604228				Genbank
R9_AY604228	Paremata, New Zealand	New Zealand	Pacific	Pacific				H8	AY604228				Genbank
R9_AY604228	Pounawea, New Zealand	New Zealand	Pacific	Pacific				H8	AY604228				Genbank
R9_AY604228	Raiatea	Society Islands	Pacific	Pacific				H8	AY604228				Genbank
R9_AY604228	Rota	Micronesia	Micronesia	Micronesia				H8	AY604228				Genbank
R9_AY604228	Saipan	Micronesia	Micronesia	Micronesia				H8	AY604228				Genbank
R9_AY604228	Shag River, New Zealand	New Zealand	Pacific	Pacific				H8	AY604228				Genbank
R9_AY604228	Shag River, New Zealand	New Zealand	Pacific	Pacific				H8	AY604228				Genbank
R9_AY604228	Shag River, New Zealand	New Zealand	Pacific	Pacific				H8	AY604228				Genbank
R9_AY604228	Takaka Hill, New Zealand	New Zealand	Pacific	Pacific				H8	AY604228				Genbank
R9_AY604228	Takaka Hill, New Zealand	New Zealand	Pacific	Pacific				H8	AY604228				Genbank
R9_AY604228	Takaka Hill, New Zealand	New Zealand	Pacific	Pacific				H8	AY604228				Genbank
R9_AY604228	Takaka Hill, New Zealand	New Zealand	Pacific	Pacific				H8	AY604228				Genbank
R9_AY604228	Takaka Hill, New Zealand	New Zealand	Pacific	Pacific				H8	AY604228				Genbank
R9_AY604228	Takutea	Cook Islands	Pacific	Pacific				H8	AY604228				Genbank
R9_AY604228	Washpool Midden, New Zealand	New Zealand	Pacific	Pacific				H8	AY604228				Genbank
R9_AY604228	Washpool Midden, New Zealand	New Zealand	Pacific	Pacific				H8	AY604228				Genbank
R9_AY604228	Washpool Midden, New Zealand	New Zealand	Pacific	Pacific				H8	AY604228				Genbank
R9_AY604228	Washpool Midden, New Zealand	New Zealand	Pacific	Pacific				H8	AY604228				Genbank
R9_AY604228	Washpool Midden, New Zealand	New Zealand	Pacific	Pacific				H8	AY604228				Genbank
R9_AY604228		Easter Island	Pacific	Pacific				H8	AY604228				Genbank
R9_AY604228		Easter Island	Pacific	Pacific				H8	AY604228				Genbank
R9_AY604228		Easter Island	Pacific	Pacific				H8	AY604228				Genbank
R9_AY604228		Easter Island	Pacific	Pacific				H8	AY604228				Genbank
R9_AY604228		Easter Island	Pacific	Pacific				H8	AY604228				Genbank
R9_AY604228		Easter Island	Pacific	Pacific				H8	AY604228				Genbank
R9_AY604228		Nukuoro	Pacific	Pacific				H8	AY604228				Genbank
R9_AY604228		Tokelau	Pacific	Pacific				H8	AY604228				Genbank
R9_AY604228		Tokelau	Pacific	Pacific				H8	AY604228				Genbank
RexEKalimantan	East Kalimantan	Borneo	ISEA	ISEA						H9	KJ155774		No voucher
S103	Alas	SUMBAWA	ISEA	ISEA	R.exulans							ALLOZYME	Western Australian Museum
S1050	Sebotok	MOYO	ISEA	ISEA	R.exulans							ALLOZYME	Western Australian Museum
S1051	Sebotok	MOYO	ISEA	ISEA	R.exulans							ALLOZYME	Western Australian Museum
S1072	Sebotok	MOYO	ISEA	ISEA	R.exulans							ALLOZYME	Western Australian Museum
S1079	Sebotok	MOYO	ISEA	ISEA	R.exulans							ALLOZYME	Western Australian Museum
S108	Alas	SUMBAWA	ISEA	ISEA	R.exulans							ALLOZYME	Western Australian Museum
S1080	Sebotok	MOYO	ISEA	ISEA	R.exulans							ALLOZYME	Western Australian Museum
S1081	Sebotok	MOYO	ISEA	ISEA	R.exulans							ALLOZYME	Western Australian Museum
S1088	Brang Kua	MOYO	ISEA	ISEA	R.exulans							ALLOZYME	Western Australian Museum
S1099	Brang Kua	MOYO	ISEA	ISEA	R.exulans							ALLOZYME	Western Australian Museum
S122	Alas	SUMBAWA	ISEA	ISEA	R.exulans							ALLOZYME	Western Australian Museum
S123	Alas	SUMBAWA	ISEA	ISEA	R.exulans							ALLOZYME	Western Australian Museum
S154	Meraran	SUMBAWA	ISEA	ISEA	R.exulans							ALLOZYME	Western Australian Museum
S158	Meraran	SUMBAWA	ISEA	ISEA	R.exulans							ALLOZYME	Western Australian Museum
S160	Meraran	SUMBAWA	ISEA	ISEA	R.exulans							ALLOZYME	Western Australian Museum
S161	Meraran	SUMBAWA	ISEA	ISEA	R.exulans							ALLOZYME	Western Australian Museum
S185	Meraran	SUMBAWA	ISEA	ISEA	R.exulans							ALLOZYME	Western Australian Museum
S187	Meraran	SUMBAWA	ISEA	ISEA	R.exulans							ALLOZYME	Western Australian Museum
S248	Teluk Santong	SUMBAWA	ISEA	ISEA	R.exulans							ALLOZYME	Western Australian Museum
S264	Teluk Santong	SUMBAWA	ISEA	ISEA	R.exulans							ALLOZYME	Western Australian Museum
S265	Teluk Santong	SUMBAWA	ISEA	ISEA	R.exulans							ALLOZYME	Western Australian Museum
S32	Alas	SUMBAWA	ISEA	ISEA	R.exulans							ALLOZYME	Western Australian Museum
S33	Alas	SUMBAWA	ISEA	ISEA	R.exulans							ALLOZYME	Western Australian Museum
S410	Batu Tering	SUMBAWA	ISEA	ISEA	R.exulans							ALLOZYME	Western Australian Museum
S776	Desa Sangeang	SUMBAWA	ISEA	ISEA	R.exulans							ALLOZYME	Western Australian Museum
S802	Waworada	SUMBAWA	ISEA	ISEA	R.exulans							ALLOZYME	Western Australian Museum
S803	Waworada	SUMBAWA	ISEA	ISEA	R.exulans							ALLOZYME	Western Australian Museum
S804	Waworada	SUMBAWA	ISEA	ISEA	R.exulans							ALLOZYME	Western Australian Museum
S805	Waworada	SUMBAWA	ISEA	ISEA	R.exulans							ALLOZYME	Western Australian Museum
S806	Waworada	SUMBAWA	ISEA	ISEA	R.exulans							ALLOZYME	Western Australian Museum
S807	Waworada	SUMBAWA	ISEA	ISEA	R.exulans							ALLOZYME	Western Australian Museum
S808	Waworada	SUMBAWA	ISEA	ISEA	R.exulans							ALLOZYME	Western Australian Museum
S809	Waworada	SUMBAWA	ISEA	ISEA	R.exulans							ALLOZYME	Western Australian Museum
S810	Waworada	SUMBAWA	ISEA	ISEA	R.exulans							ALLOZYME	Western Australian Museum
S811	Waworada	SUMBAWA	ISEA	ISEA	R.exulans							ALLOZYME	Western Australian Museum
S812	Waworada	SUMBAWA	ISEA	ISEA	R.exulans							ALLOZYME	Western Australian Museum
S813	Waworada	SUMBAWA	ISEA	ISEA	R.exulans							ALLOZYME	Western Australian Museum
S818	Waworada	SUMBAWA	ISEA	ISEA	R.exulans							ALLOZYME	Western Australian Museum
S839	Waworada	SUMBAWA	ISEA	ISEA	R.exulans							ALLOZYME	Western Australian Museum
S862	Waworada	SUMBAWA	ISEA	ISEA	R.exulans							ALLOZYME	Western Australian Museum
S878	Desa Daha	SUMBAWA	ISEA	ISEA	R.exulans							ALLOZYME	Western Australian Museum
S888	Desa Daha	SUMBAWA	ISEA	ISEA	R.exulans							ALLOZYME	Western Australian Museum
S90	Alas	SUMBAWA	ISEA	ISEA	R.exulans							ALLOZYME	Western Australian Museum
YAP1137		Singapore	MSEA	MSEA						H7	KJ155775		National Environment Agency Singapore, Environmental Health Institute
YAP356		Singapore	MSEA	MSEA						H6	KJ155782		National Environment Agency Singapore, Environmental Health Institute
YAP525		Singapore	MSEA	MSEA						H7	KJ155775		National Environment Agency Singapore, Environmental Health Institute
