# Supplementary material for: Molecular Genetic Evidence for the Place of Origin of the Pacific Rat, Rattus exulans
Source: PLoS One. 2014 Mar 17;9(3):e91356. doi: 10.1371/journal.pone.0091356 (PMC3956674; doi:10.1371/journal.pone.0091356)
Supplement: Table S3 — Allozyme raw data. (XLSX) [file pone.0091356.s008.xlsx]

## Sheet: Table S3
ID	Island	Locality	ACP		ACYC		ADH1		ADH2		ADA		CA		DIA		ENO		G6PDH		GAPDH		GDA		GCDH		LGL		AAT1		AAT2		G3PDH		GPI		GPT		IDH1		IDH2		LDH1		LDH2		MDH1		MDH2
Rexu_E28	JAVA	Cibodas	3	3	4	4	6	6	6	6	4	5	3	5	5	5	2	2	6	6	4	4	2	4	6	6	4	4	3	3	3	3	3	3	6	6	2	2	2	2	1	1	1	1	2	2	2	2	3
Rexu_E31	JAVA	Cibodas	3	3	4	6	6	6	6	6	5	5	3	5	5	5	2	2	6	6	4	4	4	4	6	6	4	4	3	3	3	3	3	3	6	6	2	2	2	2	1	1	1	1	2	2	2	2	3
Rexu_E32	JAVA	Cibodas	3	3	4	6	6	6	6	6	4	5	3	5	5	5	2	2	6	6	4	4	4	4	6	6	4	4	3	3	3	3	3	3	6	6	2	2	2	2	1	1	1	1	2	2	2	2	3
Rexu_E33	JAVA	Cibodas	3	3	4	4	6	6	6	6	3	4	3	3	5	5	2	2	6	6	ND	ND	2	4	4	4	2	4	3	3	3	9	3	3	6	6	2	2	2	2	1	1	1	1	2	2	2	2	3
Rexu_E34	JAVA	Cibodas	3	3	4	4	6	6	6	6	5	5	3	3	5	5	2	2	6	6	4	4	4	4	3	6	4	4	3	3	3	3	3	3	6	6	2	2	2	2	1	1	1	1	2	2	2	2	3
Rexu_M38448_M	BALI	Candikuning	3	3	4	4	6	6	7	7	4	4	3	3	5	5	2	2	6	ND	4	4	4	4	6	6	2	4	3	3	3	3	3	6	6	6	2	2	2	2	1	1	1	1	2	2	2	2	3
Rexu_M38449_M	BALI	Candikuning	3	3	4	4	6	6	7	7	4	4	3	5	5	5	2	2	6	ND	4	4	4	4	6	6	4	4	3	3	3	3	3	3	6	6	2	2	2	2	1	1	1	1	2	2	2	2	3
Rexu_M38451_F	BALI	Candikuning	3	3	4	4	6	6	7	7	3	4	3	3	2	5	2	2	6	6	4	4	4	4	ND	ND	2	4	3	3	3	3	3	3	6	6	2	2	2	2	1	1	1	1	2	2	2	2	3
Rexu_M38485_M	BALI	Candikuning	3	3	4	4	ND	ND	7	7	4	4	3	3	5	5	2	2	6	ND	4	4	4	4	6	8	2	4	3	3	3	3	3	3	6	6	2	2	2	2	1	1	1	1	2	2	2	2	3
Rexu_M38494_F	BALI	Candikuning	3	3	4	4	6	6	7	7	4	4	3	3	5	5	2	2	6	6	4	4	2	4	6	8	4	4	3	3	3	3	3	3	6	6	2	2	2	2	1	1	1	1	2	2	2	2	3
Rexu_M38499	BALI	Candikuning	3	3	4	4	6	6	7	7	4	4	3	3	5	5	2	2	6	6	4	4	4	4	6	6	4	4	3	3	3	3	3	3	6	6	2	2	2	2	1	1	1	1	2	2	2	2	3
Rexu_M38540_M	BALI	Candikuning	3	3	4	4	6	6	7	7	4	5	3	3	5	5	2	2	6	ND	4	4	4	4	6	8	2	4	3	3	3	3	3	3	6	6	2	2	2	2	1	1	1	1	2	2	2	2	3
Rexu_M38542_F	BALI	Candikuning	3	3	4	4	6	6	7	7	4	4	3	3	5	5	2	2	6	6	4	4	4	4	6	8	4	4	3	3	3	3	3	3	6	6	2	2	2	2	1	1	1	1	2	2	2	2	3
Rexu_M38544_M	BALI	Candikuning	3	3	4	4	ND	ND	7	7	4	4	3	3	5	5	2	2	6	ND	4	4	2	4	6	8	4	4	3	3	3	3	3	3	6	6	2	2	2	2	1	1	1	1	2	2	2	2	3
Rexu_M39871_F	BALI	Candikuning	3	3	4	4	6	6	7	7	4	5	3	3	5	5	2	2	6	6	4	4	4	4	6	6	4	4	3	3	3	3	3	3	6	6	2	2	2	2	1	1	1	1	2	2	2	2	3
Rexu_M39876_M	BALI	Candikuning	3	3	4	6	6	6	7	7	4	4	3	3	5	5	2	2	6	ND	4	4	4	4	6	8	4	4	3	3	3	3	3	3	6	6	2	2	2	2	1	1	1	1	2	2	2	2	3
Rexu_M39877_M	BALI	Candikuning	3	3	4	4	6	6	7	7	4	5	3	3	5	5	2	2	6	ND	4	4	4	4	6	6	2	4	3	3	3	3	3	3	6	6	2	2	2	2	1	1	1	1	2	2	2	2	3
Rexu_L171_F	LOMBOK	Batu Koq	3	3	4	4	6	6	7	7	3	5	5	5	2	5	2	2	6	6	4	4	4	4	4	6	4	4	3	3	3	3	3	3	6	6	2	2	1	2	1	1	1	1	2	2	2	2	3
Rexu_L196_M	LOMBOK	Batu Koq	3	3	4	4	6	6	7	7	3	4	3	5	5	5	2	2	6	ND	4	4	4	4	6	6	4	4	3	3	3	3	3	3	6	6	2	2	2	2	1	1	1	1	2	2	2	2	3
Rexu_L207_F	LOMBOK	Batu Koq	3	3	4	4	6	6	7	7	4	4	3	5	5	5	2	2	ND	ND	4	4	ND	ND	ND	ND	4	4	3	3	3	3	3	3	6	6	ND	ND	2	2	1	1	1	1	2	2	2	2	3
Rexu_L234	LOMBOK	Rinjani	3	3	4	4	6	6	7	7	3	3	3	3	5	5	2	2	6	6	4	4	4	4	1	6	4	4	3	3	3	3	3	3	6	6	2	2	2	2	1	1	1	1	2	2	2	2	3
Rexu_L235	LOMBOK	Rinjani	3	3	4	4	6	6	7	7	4	4	3	5	5	5	2	2	6	6	4	4	4	4	2	4	4	4	3	3	3	3	3	3	6	6	2	2	2	2	1	1	1	1	2	2	2	2	3
Rexu_L236	LOMBOK	Rinjani	3	3	4	4	6	6	7	7	4	4	3	5	5	5	2	2	6	6	4	4	4	4	6	6	4	4	3	3	3	3	3	3	6	6	2	2	2	2	1	1	1	1	2	2	2	2	3
Rexu_L237	LOMBOK	Rinjani	3	3	4	4	6	6	7	7	4	4	3	5	5	5	2	2	6	6	4	4	4	4	2	6	4	4	3	3	3	3	3	3	6	6	2	2	2	2	1	1	1	1	2	2	2	2	3
Rexu_L240	LOMBOK	Rinjani	3	3	4	4	6	6	7	7	4	4	3	5	5	5	2	2	6	6	4	4	4	4	6	6	4	4	3	3	3	3	3	3	6	6	2	2	2	2	1	1	1	1	2	2	2	2	3
Rexu_L241	LOMBOK	Rinjani	3	3	4	4	6	6	7	7	4	4	3	3	5	5	2	2	6	6	4	4	4	4	1	2	4	4	3	3	3	3	3	3	6	6	2	2	2	2	1	1	1	1	2	2	2	2	3
Rexu_L242	LOMBOK	Rinjani	3	3	4	4	6	6	7	7	3	4	3	5	1	5	2	2	6	6	4	4	4	4	1	6	2	4	3	3	3	3	3	3	6	6	2	2	2	2	1	1	1	1	2	2	2	2	3
Rexu_L444_M	LOMBOK	Kuta	3	3	4	4	6	6	7	7	4	4	3	3	2	5	2	2	6	ND	4	4	4	4	2	6	ND	ND	3	3	3	3	3	3	6	6	2	2	2	2	1	1	1	1	2	2	2	2	3
Rexu_P402_M	LOMBOK	Rinjani	3	3	4	4	6	6	7	7	3	4	3	3	2	5	2	2	6	ND	4	4	4	4	4	6	4	4	3	3	3	3	3	3	6	6	2	2	2	2	1	1	1	1	2	2	2	2	3
Rexu_P403_F	LOMBOK	Rinjani	3	3	4	4	6	6	7	7	4	4	3	5	5	5	2	2	6	6	4	4	4	4	6	6	4	4	3	3	3	3	3	3	6	6	2	2	1	2	1	1	1	1	2	2	2	2	3
Rexu_S103_M	SUMBAWA	Alas	3	3	4	4	6	6	7	7	4	4	3	5	5	5	2	2	ND	ND	4	4	4	4	6	6	2	4	3	3	3	3	3	3	6	6	2	2	2	2	1	1	1	1	2	2	2	2	3
Rexu_S108_F	SUMBAWA	Alas	3	3	4	4	6	6	7	7	4	5	3	5	5	5	2	2	ND	ND	4	4	4	4	6	6	4	4	3	3	3	3	3	3	6	6	2	2	2	2	1	1	1	1	2	2	2	2	3
Rexu_S122_M	SUMBAWA	Alas	3	3	4	4	6	6	7	7	5	5	3	3	5	5	2	2	ND	ND	4	4	ND	ND	ND	ND	2	2	3	3	3	3	3	3	6	6	2	2	2	2	1	1	1	1	2	2	2	2	3
Rexu_S123_F	SUMBAWA	Alas	3	3	4	4	6	6	7	7	5	5	3	5	5	5	2	2	ND	ND	4	4	4	4	6	6	2	4	3	3	3	3	3	3	6	6	2	2	2	2	1	1	1	1	2	2	2	2	3
Rexu_S154_F	SUMBAWA	Meraran	3	3	4	4	6	6	7	7	5	5	5	5	5	5	2	2	ND	ND	4	4	4	4	6	6	4	4	3	3	3	3	3	3	6	6	2	2	2	2	1	1	1	1	2	2	2	2	3
Rexu_S158_F	SUMBAWA	Meraran	3	3	4	4	6	6	7	7	5	5	3	5	5	5	2	2	ND	ND	4	4	4	4	6	6	4	4	3	3	3	3	3	3	6	6	2	2	2	2	1	1	1	1	2	2	2	2	3
Rexu_S160_M	SUMBAWA	Meraran	3	3	4	4	6	6	7	7	4	5	3	3	5	5	2	2	ND	ND	4	4	4	4	6	6	4	4	3	3	3	3	3	3	6	6	2	2	2	2	1	1	1	1	2	2	2	2	3
Rexu_S161_F	SUMBAWA	Meraran	3	3	4	4	6	6	7	7	5	5	3	3	5	5	2	2	ND	ND	4	4	4	4	6	6	4	4	3	3	3	3	3	3	6	6	2	2	2	2	1	1	1	1	2	2	2	2	3
Rexu_S185_F	SUMBAWA	Meraran	3	3	4	4	6	6	7	7	4	5	3	3	5	5	2	2	ND	ND	4	4	4	4	6	6	4	4	3	3	3	3	3	3	6	6	2	2	2	2	1	1	1	1	2	2	2	2	3
Rexu_S187_F	SUMBAWA	Meraran	3	3	4	4	6	6	7	7	5	5	3	3	5	5	2	2	ND	ND	4	4	4	4	6	6	2	4	3	3	3	3	3	3	6	6	2	2	2	2	1	1	1	1	2	2	2	2	3
Rexu_S248_M	SUMBAWA	Teluk Santong	3	3	4	4	6	6	7	7	4	4	3	3	5	5	2	2	ND	ND	4	4	4	4	6	6	2	4	3	3	3	3	3	3	6	6	2	2	2	2	1	1	1	1	2	2	2	2	3
Rexu_S264_M	SUMBAWA	Teluk Santong	3	3	4	4	6	6	7	7	4	5	3	5	5	5	2	2	ND	ND	4	4	4	4	6	6	2	4	3	3	3	3	3	3	6	6	2	2	2	2	1	1	1	1	2	2	2	2	3
Rexu_S265_F	SUMBAWA	Teluk Santong	3	3	4	4	6	6	7	7	4	5	3	5	5	5	2	2	ND	ND	4	4	4	4	6	6	2	4	3	3	3	3	3	3	6	6	2	2	2	2	1	1	1	1	2	2	2	2	3
Rexu_S32_M	SUMBAWA	Alas	3	3	4	4	6	6	7	7	3	4	3	3	5	5	2	2	ND	ND	4	4	4	4	6	6	ND	ND	3	3	3	3	3	3	6	6	2	2	ND	ND	1	1	1	1	1	2	2	2	3
Rexu_S33_F	SUMBAWA	Alas	3	3	4	4	6	6	7	7	5	5	3	3	5	5	2	2	ND	ND	4	4	4	4	6	6	4	4	3	3	3	3	3	3	6	6	2	2	2	2	1	1	1	1	2	2	2	2	3
Rexu_S410_M	SUMBAWA	Batu Tering	3	3	4	4	6	6	7	7	4	4	3	3	5	5	2	2	ND	ND	4	4	4	4	6	6	2	2	3	3	3	3	3	3	6	6	2	2	2	2	1	1	1	1	2	2	2	2	3
Rexu_S776	SUMBAWA	Desa Sangeang	3	3	4	4	6	6	7	7	4	5	3	3	5	5	2	2	ND	ND	4	4	4	4	6	6	2	2	3	3	3	3	3	3	6	6	2	2	2	2	1	1	1	1	2	2	2	2	3
Rexu_S802_F	SUMBAWA	Waworada	3	3	4	4	6	6	7	7	3	5	3	3	5	5	2	2	ND	ND	4	4	4	4	6	6	2	4	3	3	3	3	3	3	6	6	2	2	2	2	1	1	1	1	2	2	2	2	3
Rexu_S803_F	SUMBAWA	Waworada	3	3	4	4	6	6	7	7	5	5	3	5	5	5	2	2	ND	ND	4	4	4	4	6	6	4	4	3	3	3	3	3	3	6	6	2	2	2	2	1	1	1	1	2	2	2	2	3
Rexu_S804_F	SUMBAWA	Waworada	3	3	4	4	6	6	7	7	5	5	5	5	5	5	2	2	ND	ND	4	4	4	4	4	6	4	4	3	3	3	3	3	3	6	6	2	2	2	2	1	1	1	1	2	2	2	2	3
Rexu_S805_M	SUMBAWA	Waworada	3	3	4	4	6	6	7	7	4	4	3	3	5	5	2	2	ND	ND	4	4	4	4	6	6	2	2	3	3	3	3	3	3	6	6	2	2	2	2	1	1	1	1	2	2	2	2	3
Rexu_S806_F	SUMBAWA	Waworada	3	3	4	4	6	6	7	7	3	3	3	3	5	5	2	2	ND	ND	4	4	4	4	6	6	2	4	3	3	3	3	3	3	6	6	2	2	2	2	1	1	1	1	2	2	2	2	3
Rexu_S807_F	SUMBAWA	Waworada	3	3	4	4	6	6	7	7	4	5	3	3	5	5	2	2	ND	ND	4	4	4	4	6	6	4	4	3	3	3	3	3	3	6	6	2	2	2	2	1	1	1	1	2	2	2	2	3
Rexu_S808_F	SUMBAWA	Waworada	3	3	4	4	6	6	7	7	5	5	3	5	5	5	2	2	ND	ND	4	4	4	4	6	6	4	4	3	3	3	3	3	3	6	6	2	2	2	2	1	1	1	1	2	2	2	2	3
Rexu_S809_M	SUMBAWA	Waworada	3	3	4	4	6	6	7	7	3	4	3	3	5	5	2	2	ND	ND	4	4	4	4	6	6	2	4	3	3	3	3	3	3	6	6	2	2	2	2	1	1	1	1	2	2	2	2	3
Rexu_S810_F	SUMBAWA	Waworada	3	3	4	4	6	6	7	7	4	4	3	3	5	5	2	2	ND	ND	4	4	4	4	6	6	2	4	3	3	3	3	3	3	6	6	2	2	2	2	1	1	1	1	2	2	2	2	3
Rexu_S811_M	SUMBAWA	Waworada	3	3	4	4	6	6	7	7	4	4	3	3	5	5	2	2	ND	ND	4	4	4	4	6	6	4	4	3	3	3	3	3	3	6	6	2	2	2	2	1	1	1	1	2	2	2	2	3
Rexu_S812_M	SUMBAWA	Waworada	3	3	4	4	6	6	7	7	5	5	3	3	5	5	2	2	ND	ND	4	4	4	4	6	6	4	4	3	3	3	3	3	3	6	6	2	2	ND	ND	1	1	1	1	2	2	2	2	3
Rexu_S813_F	SUMBAWA	Waworada	3	3	4	4	6	6	7	7	5	5	3	3	5	5	2	2	ND	ND	4	4	4	4	4	6	4	4	3	3	3	3	3	3	6	6	2	2	2	2	1	1	1	1	2	2	2	2	3
Rexu_S818_F	SUMBAWA	Waworada	3	3	4	4	6	6	7	7	4	5	3	3	5	5	2	2	ND	ND	4	4	4	4	6	6	2	4	3	3	3	3	3	3	6	6	2	2	2	2	1	1	1	1	2	2	2	2	3
Rexu_S839_M	SUMBAWA	Waworada	3	3	4	4	6	6	7	7	4	4	3	3	5	5	2	2	ND	ND	4	4	4	4	6	6	2	4	3	3	3	3	3	3	6	6	2	2	2	2	1	1	1	1	2	2	2	2	3
Rexu_S862_F	SUMBAWA	Waworada	3	3	4	4	6	6	7	7	3	5	3	3	5	5	2	2	ND	ND	4	4	4	4	6	6	4	4	3	3	3	3	3	3	6	6	2	2	2	2	1	1	1	1	2	2	2	2	3
Rexu_S878_F	SUMBAWA	Desa Daha	3	3	4	4	6	6	7	7	3	4	3	3	5	5	2	2	ND	ND	4	4	4	4	2	6	4	4	3	3	3	3	3	3	6	6	2	2	2	2	1	1	1	1	2	2	2	2	3
Rexu_S888_F	SUMBAWA	Desa Daha	3	3	4	4	6	6	7	7	5	5	3	3	5	5	2	2	ND	ND	4	4	4	4	6	6	2	2	3	3	3	3	3	3	6	6	2	2	2	2	1	1	1	1	2	2	2	2	3
Rexu_S90_M	SUMBAWA	Alas	3	3	4	4	6	6	7	7	5	5	3	5	5	5	2	2	ND	ND	4	4	4	4	6	6	4	4	3	3	3	3	3	3	6	6	2	2	2	2	1	1	1	1	2	2	2	2	3
Rexu_S1050_F	MOYO	Sebotok	3	3	4	4	6	6	7	7	3	5	3	3	5	5	2	2	6	6	4	4	4	4	6	6	2	2	3	3	3	3	3	3	6	6	2	2	2	2	1	1	1	1	2	2	2	2	3
Rexu_S1051_M	MOYO	Sebotok	3	3	4	4	6	6	7	7	3	4	3	3	5	5	2	2	6	ND	4	4	4	4	6	6	2	4	3	3	3	3	3	3	6	6	2	2	2	2	1	1	1	1	2	2	2	2	3
Rexu_S1072_M	MOYO	Sebotok	3	3	4	4	6	6	7	7	3	5	5	5	5	5	2	2	6	ND	4	4	4	4	6	6	2	2	3	3	3	3	3	3	6	6	2	2	2	2	1	1	1	1	2	2	2	2	3
Rexu_S1079_F	MOYO	Sebotok	3	3	4	4	6	6	7	7	4	5	3	5	5	5	2	2	6	6	4	4	4	4	6	6	2	2	3	3	3	3	3	3	6	6	2	2	2	2	1	1	1	1	2	2	2	2	3
Rexu_S1080_M	MOYO	Sebotok	3	3	4	4	6	6	7	7	3	5	3	5	5	5	2	2	6	ND	4	4	4	4	6	6	2	2	3	3	3	3	3	3	6	6	2	2	2	2	1	1	1	1	2	2	2	2	3
Rexu_S1081_M	MOYO	Sebotok	3	3	4	4	6	6	7	7	3	3	3	5	5	5	2	2	6	ND	4	4	4	4	6	6	2	4	3	3	3	3	3	3	6	6	2	2	2	2	1	1	1	1	2	2	2	2	3
Rexu_S1088_M	MOYO	Brang Kua	ND	ND	4	4	6	6	7	7	4	5	3	3	5	5	2	2	6	ND	4	4	4	4	6	6	2	2	3	3	3	3	3	3	6	6	2	2	2	2	1	1	1	1	2	2	2	2	3
Rexu_S1099_F	MOYO	Brang Kua	3	3	4	4	6	6	7	7	4	5	3	5	5	5	2	2	6	6	4	4	4	4	6	6	2	2	3	3	3	3	3	3	6	6	2	2	2	2	1	1	1	1	2	2	2	2	3
Rexu_M32012_M	FLORES	Kelimutu Woloaru	3	3	4	4	6	6	7	7	5	5	3	3	5	5	2	2	6	ND	4	4	4	4	4	6	2	4	3	3	3	3	3	3	6	6	2	2	2	2	1	1	1	1	2	2	2	2	3
Rexu_M32013_M	FLORES	Kelimutu Woloaru	3	3	4	4	6	6	7	7	5	5	3	3	5	5	2	2	6	ND	4	4	4	4	4	6	4	4	2	3	3	3	3	3	6	6	2	2	2	2	1	1	1	1	2	2	2	2	3
Rexu_M32014_M	FLORES	Kelimutu Woloaru	3	3	4	4	6	6	7	7	3	4	5	5	5	5	2	2	6	ND	4	4	4	4	4	4	2	4	3	3	3	3	3	3	6	6	1	2	2	2	1	1	1	1	2	2	2	2	3
Rexu_M32044_M	FLORES	Kelimutu Woloaru	3	3	4	4	6	6	7	7	3	5	3	5	5	5	2	2	6	ND	4	4	4	4	4	4	4	4	3	3	3	3	3	3	6	6	2	4	2	2	1	1	1	1	2	2	2	2	3
Rexu_M32046_M	FLORES	Kelimutu Woloaru	3	3	4	4	6	6	7	7	3	5	3	3	5	5	2	2	6	ND	4	4	4	4	1	4	4	4	2	3	3	3	3	3	6	6	2	4	2	2	1	1	1	1	2	2	2	2	3
Rexu_M32048_M	FLORES	Kelimutu Woloaru	3	3	4	4	6	6	7	7	5	5	3	3	5	5	2	2	ND	ND	4	4	4	4	4	4	4	4	3	3	3	3	3	3	6	6	2	2	2	2	1	1	1	1	2	2	2	2	3
Rexu_M32593_F	FLORES	Daraloeng Boru	3	3	4	4	6	6	7	7	3	5	3	5	5	5	2	2	6	6	4	4	4	4	4	4	4	4	3	3	3	3	3	3	6	6	2	2	2	2	1	1	1	1	2	2	2	2	3
Rexu_M32594_M	FLORES	Daraloeng Boru	3	3	4	4	6	6	7	7	3	5	3	5	5	5	2	2	6	ND	4	4	4	4	6	6	4	4	3	3	3	3	3	3	6	6	2	2	2	2	1	1	1	1	2	2	2	2	3
Rexu_M32595_F	FLORES	Daraloeng Boru	3	3	4	4	6	6	7	7	3	3	3	5	5	5	2	2	6	6	4	4	4	4	4	6	2	4	3	3	3	3	3	3	6	6	2	2	2	2	1	1	1	1	2	2	2	2	3
Rexu_M32596_F	FLORES	Daraloeng Boru	3	3	4	4	6	6	7	7	5	5	3	5	5	5	2	2	6	6	4	4	4	4	4	6	2	4	3	3	3	3	3	3	6	6	2	2	2	2	1	1	1	1	2	2	2	2	3
Rexu_M32605_M	FLORES	Daraloeng Boru	3	3	4	4	6	6	7	7	5	5	3	5	5	5	2	2	6	ND	4	4	4	4	4	6	4	4	3	3	3	3	3	3	6	6	2	2	2	2	1	1	1	1	2	2	2	2	3
Rexu_M32609_M	FLORES	Daraloeng Boru	3	3	4	4	6	6	7	7	5	5	3	3	5	5	2	2	6	ND	4	4	4	4	4	4	2	2	3	3	3	3	3	3	6	6	2	2	2	2	1	1	1	1	2	2	2	2	3
Rexu_M32610_M	FLORES	Daraloeng Boru	3	3	4	4	6	6	7	7	3	5	3	3	5	5	2	2	6	ND	4	4	4	4	6	6	2	2	3	3	3	3	3	3	6	6	2	2	2	2	1	1	1	1	2	2	2	2	3
Rexu_M32614_F	FLORES	Daraloeng Boru	3	3	4	4	6	6	7	7	3	5	3	3	5	5	2	2	6	6	4	4	4	4	4	6	4	4	3	3	3	3	3	3	6	6	2	2	2	2	1	1	1	1	2	2	2	2	3
Rexu_M32801_M	FLORES	Robo Longko	3	3	4	4	6	6	7	7	4	5	3	5	5	5	2	2	6	ND	4	4	4	4	4	6	4	4	3	3	3	3	3	3	6	6	2	2	2	2	1	1	1	1	2	2	2	2	3
Rexu_M32805_F	FLORES	Robo Longko	3	3	4	4	6	6	7	7	4	5	3	5	5	5	2	2	6	6	4	4	4	4	1	4	2	2	3	3	3	3	3	3	6	6	2	2	2	2	1	1	1	1	2	2	2	2	3
Rexu_M32808_M	FLORES	Robo Longko	3	3	4	4	6	6	7	7	5	5	5	5	5	5	2	2	6	ND	4	4	4	4	4	6	4	4	3	3	3	3	3	3	6	6	2	2	2	2	1	1	1	1	2	2	2	2	3
Rexu_M32810_M	FLORES	Robo Longko	3	3	4	4	6	6	7	7	5	5	3	5	5	5	2	2	6	ND	4	4	4	4	2	4	4	4	3	3	3	3	3	3	6	6	2	2	2	2	1	1	1	1	2	2	2	2	3
Rexu_M32820_M	FLORES	Robo Longko	3	3	4	4	6	6	7	7	5	5	5	5	5	5	2	2	6	ND	4	4	4	4	4	4	2	4	3	3	3	3	3	3	6	6	2	2	2	2	1	1	1	1	2	2	2	2	3
Rexu_M32821_M	FLORES	Robo Longko	3	3	4	4	6	6	7	7	3	5	5	5	5	5	2	2	6	ND	4	4	4	4	4	4	2	2	3	3	3	3	3	3	6	6	2	2	2	2	1	1	1	1	2	2	2	2	3
Rexu_M32823_F	FLORES	Robo Longko	3	3	4	4	6	6	7	7	5	5	3	3	5	5	2	2	6	6	4	4	4	4	2	4	2	4	3	3	3	3	3	3	6	6	2	2	2	2	1	1	1	1	2	2	2	2	3
Rexu_M32824_M	FLORES	Robo Longko	3	3	4	4	6	6	7	7	5	5	3	5	5	5	2	2	6	ND	4	4	4	4	1	2	2	2	3	3	3	3	3	3	6	6	2	2	2	2	1	1	1	1	2	2	2	2	3
Rexu_M32825_F	FLORES	Robo Longko	3	3	4	4	6	6	7	7	3	5	3	3	5	5	2	2	6	6	4	4	4	4	4	4	2	4	3	3	3	3	3	3	6	6	2	2	2	2	1	1	1	1	2	2	2	2	3
Rexu_M32826_M	FLORES	Robo Longko	3	3	4	4	6	6	7	7	5	5	3	3	5	5	2	2	6	ND	4	4	4	4	4	4	4	4	3	3	3	3	3	3	6	6	2	2	2	2	1	1	1	1	2	2	2	2	3
Rexu_M32827_F	FLORES	Robo Longko	3	3	4	4	6	6	7	7	3	5	3	3	5	5	2	2	6	6	4	4	4	4	ND	ND	2	4	3	3	3	3	3	3	6	6	2	2	2	2	1	1	1	1	2	2	2	2	3
Rexu_M32856_M	FLORES	Robo Longko	3	3	4	4	6	6	7	7	5	5	3	3	5	5	2	2	6	ND	4	4	4	4	4	4	4	4	3	3	3	3	3	3	6	6	2	2	2	2	1	1	1	1	2	2	2	2	3
Rexu_M36589_F	FLORES		3	3	4	4	6	6	7	7	3	5	3	5	5	5	2	2	6	6	4	4	4	4	4	4	4	4	3	3	3	3	3	3	6	6	2	2	2	2	1	1	1	1	2	2	2	2	3
Rexu_M36590_M	FLORES		3	3	4	4	6	6	7	7	3	4	3	3	5	5	2	2	6	ND	4	4	4	4	4	4	4	4	3	3	3	3	3	3	6	6	2	2	2	2	1	1	1	1	2	2	2	2	3
Rexu_M36591_M	FLORES		3	3	4	4	6	6	7	7	5	5	5	5	5	5	2	2	6	ND	4	4	4	4	4	4	4	4	3	3	3	3	3	3	6	6	2	2	2	2	1	1	1	1	2	2	2	2	3
Rexu_M36592_M	FLORES		3	3	4	4	6	6	7	7	4	5	3	3	5	5	2	2	6	ND	4	4	4	4	4	4	4	4	3	3	3	3	3	3	6	6	2	2	2	2	1	1	1	1	2	2	2	2	3
Rexu_M36597_M	FLORES		3	3	4	4	6	6	7	7	5	5	3	5	5	5	2	2	6	ND	4	4	4	4	4	6	2	4	3	3	3	3	3	3	6	6	1	2	2	2	1	1	1	1	2	2	2	2	3
Rexu_M36598_F	FLORES		3	3	4	4	6	6	7	7	4	4	3	3	5	5	2	2	6	6	4	4	4	4	4	6	4	4	3	3	3	3	3	3	6	6	2	4	1	2	1	1	1	1	2	2	2	2	3
Rexu_M36613_F	FLORES		3	3	4	4	6	6	7	7	4	5	3	3	5	5	2	2	6	6	4	4	4	4	4	4	4	4	3	3	3	3	3	3	6	6	2	2	2	2	1	1	1	1	2	2	2	2	3
Rexu_M36614_M	FLORES		3	3	4	4	6	6	7	7	5	5	3	3	5	5	2	2	6	ND	4	4	4	4	4	6	4	4	3	3	3	3	3	3	6	6	2	2	2	2	1	1	1	1	2	2	2	2	3
Rexu_M36615_F	FLORES		ND	ND	ND	ND	6	6	7	7	3	4	3	3	5	5	2	2	6	6	4	4	4	4	6	6	ND	ND	ND	ND	ND	ND	3	3	6	6	2	2	ND	ND	1	1	1	1	2	2	2	2	3
Rexu_M36616_F	FLORES		3	3	4	4	6	6	7	7	5	5	3	5	5	5	2	2	6	6	4	4	4	4	2	6	2	4	3	3	3	3	3	3	6	6	2	2	2	2	1	1	1	1	2	2	2	2	3
Rexu_M36617_F	FLORES		ND	ND	ND	ND	ND	ND	ND	ND	5	5	3	3	ND	ND	ND	ND	ND	ND	ND	ND	4	4	ND	ND	ND	ND	3	3	3	3	ND	ND	6	6	2	2	ND	ND	ND	ND	1	1	2	2	2	2	3
Rexu_M36618_F	FLORES		3	3	4	4	6	6	7	7	5	5	3	3	5	5	2	2	6	6	4	4	4	4	ND	ND	4	4	3	3	3	3	3	3	6	6	2	2	2	2	1	1	1	1	2	2	2	2	3
Rexu_M36619_F	FLORES		3	3	4	4	6	6	7	7	4	5	3	5	5	5	2	2	6	6	4	4	4	4	4	4	4	4	3	3	3	3	3	3	6	6	2	2	2	2	1	1	1	1	2	2	2	2	3
Rhai_M33039_M	FLORES	Labuan Bajo	3	3	3	4	2	2	7	7	3	4	3	3	6	6	2	2	ND	ND	1	1	5	5	6	6	2	2	1	1	4	4	2	2	7	7	2	2	2	2	1	1	2	2	2	2	1	1	4
Rhai_M36570_F	FLORES	Ruteng	3	3	3	3	2	2	1	7	3	3	3	3	6	6	2	2	ND	ND	1	1	5	5	6	6	ND	ND	1	1	4	4	1	2	7	7	2	2	2	2	1	1	2	2	2	2	1	1	4
Rexu_M30270	SUMBA	Wainpagu	3	3	4	4	6	6	7	7	5	5	3	5	5	5	2	2	ND	ND	4	4	4	4	6	6	4	4	3	3	3	3	3	3	6	6	2	2	2	2	1	1	1	1	2	2	2	2	3
Rexu_M30271	SUMBA	Wainpagu	3	3	4	4	6	6	7	7	3	5	3	3	5	5	2	2	ND	ND	4	4	4	4	6	6	4	4	3	3	3	3	3	3	6	6	2	2	2	2	1	1	1	1	2	2	2	2	3
Rexu_M30362_M	SUMBA	Waikabubak	3	3	4	4	6	6	7	7	4	5	3	5	5	5	2	2	ND	ND	4	4	4	4	6	6	4	4	3	3	3	3	3	3	6	6	2	4	2	2	1	1	1	1	2	2	2	2	3
Rexu_M30366_F	SUMBA	Waikabubak	3	3	ND	ND	ND	ND	7	7	3	5	3	5	ND	ND	2	2	ND	ND	ND	ND	4	4	ND	ND	4	4	3	3	3	3	ND	ND	6	6	ND	ND	2	2	1	1	1	1	2	2	2	2	3
Rexu_M30376_M	SUMBA	Waikabubak	3	3	4	4	6	6	7	7	4	4	3	5	5	5	2	2	ND	ND	4	4	4	4	4	6	4	4	3	3	3	3	3	3	6	6	2	2	2	2	1	1	1	1	2	2	2	2	3
Rexu_M30377_M	SUMBA	Waikabubak	3	3	4	4	6	6	7	7	4	4	3	5	5	5	2	2	ND	ND	4	4	4	4	4	6	4	4	3	3	3	3	3	3	6	6	2	4	2	2	1	1	1	1	2	2	2	2	3
Rexu_M30405_M	SUMBA	Waikelosawah	3	3	4	4	6	6	7	7	5	5	5	5	5	5	2	2	ND	ND	4	4	4	4	1	6	4	4	3	3	3	3	3	3	6	6	2	2	2	2	1	1	1	1	2	2	2	2	3
Rexu_M30406_M	SUMBA	Waikelosawah	3	3	4	4	6	6	7	7	4	5	3	3	5	5	2	2	ND	ND	4	4	4	4	4	6	4	4	3	3	3	3	3	3	6	6	2	2	2	2	1	1	1	1	2	2	2	2	3
Rexu_M30542_M	SUMBA	Waikelosawah	ND	ND	4	4	6	6	7	7	4	5	3	5	5	5	2	2	ND	ND	4	4	4	4	2	4	2	4	3	3	3	3	3	3	6	6	2	2	2	2	1	1	1	1	2	2	2	2	3
Rexu_M30551_M	SUMBA	Waikelosawah	3	3	4	4	6	6	7	7	3	5	3	3	5	5	2	2	ND	ND	4	4	4	4	4	6	4	4	3	3	3	3	3	3	6	6	2	2	2	2	1	1	1	1	2	2	2	2	3
Rexu_M35181_F	SAWU	Desa Menia	3	3	4	4	6	6	7	7	4	4	5	5	5	5	2	2	ND	ND	4	4	4	4	2	6	4	4	3	3	3	3	3	3	6	6	2	2	2	2	1	1	1	1	2	2	2	2	3
Rexu_M35182_M	SAWU	Desa Menia	3	3	4	4	6	6	7	7	4	4	3	3	5	5	2	2	ND	ND	4	4	4	4	6	6	ND	ND	3	3	3	3	1	3	6	6	2	2	2	2	1	1	1	1	2	2	2	2	3
Rexu_M35183_F	SAWU	Desa Menia	3	3	4	4	6	6	7	7	4	4	3	5	5	5	2	2	ND	ND	4	4	4	4	2	6	ND	ND	3	3	3	3	3	3	6	6	2	2	2	2	1	1	1	1	2	2	2	2	3
Rexu_M35203_F	SAWU	Desa Menia	3	3	4	4	6	6	7	7	4	4	3	3	5	5	2	2	ND	ND	4	4	4	4	2	6	4	4	3	3	3	3	3	3	6	6	2	2	2	2	1	1	1	1	2	2	2	2	3
Rexu_M35264_F	SAWU	Desa Menia	3	3	4	4	6	6	7	7	4	4	3	3	5	5	2	2	ND	ND	4	4	4	4	2	2	4	4	3	3	3	3	3	3	6	6	2	2	2	2	1	1	1	1	2	2	2	2	3
Rexu_M35267_M	SAWU	Desa Menia	3	3	4	4	6	6	7	7	3	4	3	5	5	5	2	2	ND	ND	4	4	4	4	2	6	4	4	3	3	3	3	3	3	6	6	2	2	2	2	1	1	1	1	2	2	2	2	3
Rexu_M35268_M	SAWU	Desa Menia	3	3	4	4	6	6	7	7	3	4	3	5	5	5	2	2	ND	ND	4	4	4	4	5	6	ND	ND	3	3	3	3	1	3	6	6	2	2	2	2	1	1	1	1	2	2	2	2	3
Rexu_M35269_F	SAWU	Desa Menia	3	3	4	4	6	6	7	7	4	4	3	5	5	5	2	2	ND	ND	4	4	4	4	2	6	4	4	3	3	3	3	3	3	6	6	2	4	2	2	1	1	1	1	2	2	2	2	3
Rexu_M35274_F	SAWU	Desa Menia	3	3	4	4	6	6	7	7	4	4	3	3	5	5	2	2	ND	ND	4	4	4	4	5	6	4	4	3	3	3	3	3	3	6	6	2	2	2	2	1	1	1	1	2	2	2	2	3
Rexu_M35276_F	SAWU	Desa Menia	3	3	4	4	6	6	7	7	3	4	3	3	5	5	2	2	ND	ND	4	4	4	4	6	6	4	4	3	3	3	3	3	3	6	6	2	2	2	2	1	1	1	1	2	2	2	2	3
Rexu_M35280_F	SAWU	Desa Menia	3	3	4	4	6	6	7	7	4	4	3	3	5	5	2	2	ND	ND	4	4	4	4	2	5	4	4	3	3	3	3	3	3	6	6	2	2	2	2	1	1	1	1	2	2	2	2	3
Rexu_M35281_M	SAWU	Desa Menia	3	3	4	4	6	6	7	7	4	4	5	5	5	5	2	2	ND	ND	4	4	4	4	5	6	4	4	3	3	3	3	3	3	6	6	2	2	2	2	1	1	1	1	2	2	2	2	3
Rexu_M35283_F	SAWU	Desa Menia	3	3	4	4	6	6	7	7	3	3	3	3	5	5	2	2	ND	ND	4	4	4	4	2	6	4	4	3	3	3	3	3	3	6	6	2	2	2	2	1	1	1	1	2	2	2	2	3
Rexu_M35285_M	SAWU	Desa Menia	3	3	4	4	6	6	7	7	3	4	3	3	5	5	2	2	ND	ND	4	4	4	4	5	6	4	4	3	3	3	3	3	3	6	6	2	2	2	2	1	1	1	1	2	2	2	2	3
Rexu_M35299_M	SAWU	Desa Limaggu	3	3	4	4	6	6	7	7	3	4	3	3	5	5	2	2	ND	ND	4	4	4	4	2	2	ND	ND	3	3	3	3	3	3	6	6	2	4	2	2	1	1	1	1	2	2	2	2	3
Rexu_M35301_F	SAWU	Desa Limaggu	3	3	4	4	6	6	7	7	4	4	3	3	5	5	2	2	6	6	4	4	4	4	2	2	ND	ND	3	3	3	3	3	3	6	6	2	2	2	2	1	1	1	1	2	2	2	2	3
Rexu_M35302_M	SAWU	Desa Limaggu	3	3	4	4	6	6	7	7	3	4	3	3	5	5	2	2	6	ND	4	4	4	4	2	6	ND	ND	3	3	3	3	3	3	6	6	2	2	2	2	1	1	1	1	2	2	2	2	3
Rexu_M35318_M	SAWU	Desa Limaggu	3	3	4	4	6	6	7	7	3	4	3	3	5	5	2	2	6	ND	4	4	4	4	6	6	2	4	3	3	3	3	3	3	6	6	2	2	2	2	1	1	1	1	2	2	2	2	1
Rexu_M35319_M	SAWU	Desa Limaggu	3	3	4	4	6	6	7	7	4	4	3	3	5	5	2	2	6	ND	4	4	4	4	2	6	ND	ND	3	3	3	3	3	3	6	6	2	2	2	2	1	1	1	1	2	2	2	2	3
Rexu_M35320_F	SAWU	Desa Limaggu	3	3	4	4	6	6	7	7	4	4	3	5	5	5	2	2	6	6	4	4	4	4	6	6	ND	ND	3	3	3	3	3	3	6	6	2	2	2	2	1	1	1	1	2	2	2	2	3
Rexu_M35321_F	SAWU	Desa Limaggu	3	3	4	4	6	6	7	7	4	4	3	3	5	5	2	2	6	6	4	4	4	4	2	6	ND	ND	3	3	3	3	3	3	6	6	2	2	2	2	1	1	1	1	2	2	2	2	3
Rexu_M35322_M	SAWU	Desa Limaggu	3	3	4	4	6	6	7	7	3	4	3	3	5	5	2	2	6	ND	4	4	4	4	2	2	4	4	3	3	3	3	3	3	6	6	2	2	2	2	1	1	1	1	2	2	2	2	3
Rexu_M35323_F	SAWU	Desa Limaggu	3	3	4	4	6	6	7	7	3	4	3	3	5	5	2	2	6	6	4	4	4	4	2	6	4	4	3	3	3	3	3	3	6	6	2	2	2	2	1	1	1	1	2	2	2	2	3
Rexu_M35328_F	SAWU	Desa Limaggu	3	3	4	4	6	6	7	7	4	4	3	3	5	5	2	2	6	6	4	4	4	4	2	6	4	4	3	3	3	3	3	3	6	6	2	2	2	2	1	1	1	1	2	2	2	2	3
Rexu_M35330_F	SAWU	Desa Limaggu	3	3	4	4	6	6	7	7	4	4	3	3	5	5	2	2	ND	ND	4	4	4	4	2	6	4	4	3	3	3	3	3	3	6	6	2	2	2	2	1	1	1	1	2	2	2	2	3
Rexu_M32463	ADONARA	Waiwerang	3	3	4	4	6	6	7	7	3	3	3	5	5	5	2	3	6	6	4	4	4	4	2	6	2	4	3	3	3	3	3	3	6	6	2	2	2	2	1	1	1	1	2	2	2	2	3
Rexu_M32233_M	LEMBATA	Belang Wat	3	3	4	4	6	6	7	7	3	4	3	3	5	5	2	2	6	ND	4	4	4	4	2	6	4	4	3	3	3	3	3	3	6	6	2	2	1	1	1	1	1	1	2	2	2	2	3
Rexu_M32273_F	LEMBATA	Merdeka Ha	3	3	4	4	ND	ND	7	7	3	4	3	3	5	5	2	2	6	6	ND	ND	4	4	4	6	ND	ND	3	3	3	3	3	3	6	6	2	2	ND	ND	1	1	1	1	2	2	2	2	3
Rexu_M37816_F	PANTAR	Kabir	3	3	4	4	6	6	7	7	4	4	3	3	5	5	2	2	6	6	4	4	4	4	6	6	2	2	3	3	3	3	3	3	6	6	2	2	1	2	1	1	1	1	2	2	2	2	3
Rexu_M37611	ALOR	Kalabahi	3	3	4	4	6	6	7	7	4	4	3	3	5	5	2	2	6	6	4	4	4	4	6	6	4	4	3	3	3	3	3	3	6	6	ND	ND	2	2	1	1	1	1	2	2	2	2	3
Rexu_M37612_M	ALOR	Kalabahi	3	3	4	4	6	6	7	7	4	4	3	3	5	5	2	2	6	ND	4	4	4	4	6	6	2	2	3	3	3	3	3	3	6	6	2	2	1	1	1	1	1	1	2	2	2	2	3
Rexu_M37634_F	ALOR	Kalabahi	3	3	4	6	6	6	7	7	4	4	5	5	5	5	2	2	6	6	4	4	4	4	5	5	2	4	3	3	3	3	3	3	6	6	2	2	1	2	1	1	1	1	2	2	2	2	3
Rexu_M37663_F	ALOR	Kalabahi	3	3	4	4	6	6	7	7	4	4	3	5	5	5	2	2	6	6	4	4	4	4	5	6	2	2	3	3	3	3	3	3	6	6	2	2	2	2	1	1	1	1	2	2	2	2	3
Rexu_M37680_M	ALOR	Kalabahi	3	3	4	4	6	6	7	7	4	4	3	5	5	5	2	2	6	ND	4	4	4	4	5	6	2	4	3	3	3	3	3	3	6	6	2	2	1	2	1	1	1	1	2	2	2	2	3
Rexu_M37691_F	ALOR	Kalabahi	3	3	4	4	6	6	7	7	4	4	5	5	5	5	2	2	6	6	4	4	4	4	5	6	ND	ND	3	3	3	3	3	3	6	6	2	2	1	2	1	1	1	1	2	2	2	2	3
Rexu_M37692_F	ALOR	Kalabahi	3	3	4	4	6	6	7	7	4	4	3	5	5	5	2	2	6	6	4	4	4	4	5	5	4	4	3	3	3	3	3	3	6	6	2	2	1	2	1	1	1	1	2	2	2	2	3
Rexu_M37693_F	ALOR	Kalabahi	3	3	4	4	6	6	7	7	4	4	3	3	5	5	2	2	6	6	4	4	4	4	5	5	ND	ND	3	3	3	3	3	3	6	6	2	2	ND	ND	1	1	1	1	2	2	2	2	3
Rexu_M37700_M	ALOR	Kalabahi	3	3	4	4	6	6	7	7	4	4	3	3	5	5	2	2	6	ND	4	4	4	4	5	5	2	2	3	3	3	3	3	3	6	6	2	2	1	1	1	1	1	1	2	2	2	2	3
Rexu_M37701	ALOR	Kalabahi	3	3	4	4	6	6	7	7	4	4	3	3	5	5	2	2	6	6	4	4	4	4	5	5	ND	ND	3	3	3	3	3	3	6	6	2	2	1	1	1	1	1	1	2	2	2	2	3
Rexu_M37702_F	ALOR	Kalabahi	3	3	4	4	6	6	7	7	4	4	3	3	5	5	2	2	6	6	4	4	4	4	5	5	2	4	3	3	3	3	3	3	6	6	2	2	1	1	1	1	1	1	2	2	2	2	3
Rexu_M37707_F	ALOR	Kalabahi	3	3	4	6	6	6	7	7	4	4	3	5	5	5	2	2	6	6	4	4	4	4	5	6	2	4	3	3	3	3	3	3	6	6	2	2	2	2	1	1	1	1	1	2	2	2	3
Rexu_M37708_M	ALOR	Kalabahi	3	3	4	4	6	6	7	7	4	4	3	5	5	5	2	2	6	ND	4	4	4	4	5	5	4	4	3	3	3	3	3	3	6	6	2	2	1	2	1	1	1	1	2	2	2	2	3
Rexu_M37861_M	ALOR	Apui	3	4	4	4	6	6	7	7	4	4	3	3	5	5	2	2	6	ND	4	4	4	4	5	6	4	4	3	3	3	3	3	3	6	6	2	2	1	2	1	1	1	1	2	2	2	2	3
Rexu_M37964_F	ALOR	Apui	3	3	4	4	6	6	7	7	4	4	3	3	5	5	2	2	6	6	4	4	4	4	ND	ND	2	4	3	3	3	3	3	3	6	6	2	2	1	2	1	1	1	1	2	2	2	2	3
Rexu_M37965_M	ALOR	Apui	3	3	4	4	6	6	7	7	4	4	3	3	5	5	2	2	6	ND	4	4	4	4	5	5	4	4	3	3	3	3	3	3	6	6	2	2	1	2	1	1	1	1	2	2	2	2	3
Rexu_M37972_M	ALOR	Apui	3	3	4	4	6	6	ND	ND	4	4	3	3	5	5	2	2	6	ND	4	4	4	4	5	6	ND	ND	3	3	3	3	3	3	6	6	2	2	1	1	1	1	1	1	2	2	2	2	3
Rexu_M34764_M	TIMOR	Gunung Mutis	3	3	4	4	6	6	7	7	4	5	3	5	5	5	2	2	ND	ND	4	4	4	4	6	6	4	4	3	3	3	3	3	3	6	6	2	2	1	2	1	1	1	1	2	2	2	2	3
Rexu_M34765_M	TIMOR	Gunung Mutis	3	3	4	4	6	6	7	7	4	4	3	3	5	5	2	2	ND	ND	4	4	4	4	5	6	2	4	3	3	3	3	3	3	6	6	2	2	1	1	1	1	1	1	2	2	2	2	3
Rexu_M34766_M	TIMOR	Gunung Mutis	3	3	4	4	6	6	7	7	4	5	3	5	5	5	2	2	ND	ND	4	4	4	4	5	5	2	4	3	3	3	3	3	3	6	6	2	2	1	2	1	1	1	1	2	2	2	2	3
Rexu_M34767_F	TIMOR	Gunung Mutis	3	3	4	4	6	6	7	7	4	5	3	3	5	5	2	2	ND	ND	4	4	4	4	5	5	2	2	3	3	3	3	3	3	6	6	2	2	2	2	1	1	1	1	2	2	2	2	3
Rexu_M34768_M	TIMOR	Gunung Mutis	3	3	4	4	6	6	7	7	4	4	3	3	5	5	2	2	ND	ND	4	4	4	4	5	5	2	4	3	3	3	3	3	3	6	6	2	2	2	2	1	1	1	1	2	2	2	2	3
Rexu_M34769_F	TIMOR	Gunung Mutis	3	3	4	4	6	6	7	7	5	5	5	5	5	5	2	2	ND	ND	4	4	4	4	5	6	4	4	3	3	3	3	3	3	6	6	2	2	1	2	1	1	1	1	2	2	2	2	3
Rexu_M34770_M	TIMOR	Gunung Mutis	3	3	4	4	6	6	7	7	4	4	3	5	5	5	2	2	ND	ND	4	4	4	4	5	5	2	2	3	3	3	3	3	3	6	6	2	2	1	2	1	1	1	1	2	2	2	2	3
Rexu_M34772_M	TIMOR	Gunung Mutis	3	3	4	4	6	6	7	7	4	4	3	5	5	5	2	2	ND	ND	4	4	4	4	5	5	2	4	3	3	3	3	3	3	6	6	2	2	2	2	1	1	1	1	2	2	2	2	3
Rexu_M34773_M	TIMOR	Gunung Mutis	3	3	4	4	6	6	7	7	4	4	3	5	5	5	2	2	ND	ND	4	4	4	4	5	6	2	4	3	3	3	3	3	3	6	6	2	2	2	2	1	1	1	1	2	2	2	2	3
Rexu_M34776	TIMOR	Gunung Mutis	3	3	4	4	6	6	7	7	4	4	3	5	5	5	2	2	ND	ND	4	4	4	4	5	6	2	4	3	3	3	3	3	3	6	6	2	2	2	2	1	1	1	1	2	2	2	2	3
Rexu_M34778_M	TIMOR	Gunung Mutis	3	3	4	4	6	6	7	7	4	4	3	5	5	5	2	2	ND	ND	4	4	4	4	5	6	2	2	3	3	3	3	3	3	6	6	2	2	1	1	1	1	1	1	2	2	2	2	3
Rexu_M34783_F	TIMOR	Gunung Mutis	3	3	4	4	6	6	7	7	4	4	3	5	5	5	2	2	ND	ND	4	4	4	4	6	6	2	4	3	3	3	3	3	3	6	6	2	2	1	2	1	1	1	1	2	2	2	2	3
Rexu_M34784_F	TIMOR	Gunung Mutis	3	3	4	4	6	6	7	7	4	4	3	5	5	5	2	2	ND	ND	4	4	4	4	6	6	2	4	3	3	3	3	3	3	6	6	2	2	2	2	1	1	1	1	2	2	2	2	3
Rexu_M34785_F	TIMOR	Gunung Mutis	3	3	4	4	6	6	7	7	4	4	3	5	5	5	2	2	ND	ND	4	4	4	4	6	6	2	4	3	3	3	3	3	3	6	6	2	2	2	2	1	1	1	1	2	2	2	2	3
Rexu_M34789_M	TIMOR	Gunung Mutis	3	3	4	4	6	6	7	7	4	4	3	5	5	5	2	2	ND	ND	4	4	4	4	5	5	2	4	3	3	3	3	3	3	6	6	2	2	1	2	1	1	1	1	2	2	2	2	3
Rexu_M34791_F	TIMOR	Gunung Mutis	3	3	4	4	6	6	7	7	4	4	3	3	5	5	2	2	ND	ND	4	4	4	4	5	6	2	2	3	3	3	3	3	3	6	6	2	2	2	2	1	1	1	1	2	2	2	2	3
Rexu_M34797_F	TIMOR	Gunung Mutis	3	3	4	4	6	6	7	7	4	5	3	3	5	5	2	2	ND	ND	4	4	4	4	5	5	2	2	3	3	3	3	3	3	6	6	2	2	1	2	1	1	1	1	2	2	2	2	3
Rexu_M34802_F	TIMOR	Gunung Mutis	3	3	4	4	6	6	7	7	4	5	3	5	5	5	2	2	ND	ND	4	4	4	4	5	6	2	4	3	3	3	3	3	3	6	6	2	2	2	2	1	1	1	1	2	2	2	2	3
Rexu_M34807_F	TIMOR	Gunung Mutis	3	3	4	4	6	6	7	7	5	5	3	5	5	5	2	2	ND	ND	4	4	4	4	6	6	2	4	3	3	3	3	3	3	6	6	2	2	1	2	1	1	1	1	2	2	2	2	3
Rexu_M34808_F	TIMOR	Gunung Mutis	3	3	4	4	6	6	7	7	4	4	3	5	5	5	2	2	ND	ND	4	4	4	4	5	5	2	2	3	3	3	3	3	3	6	6	2	2	2	2	1	1	1	1	2	2	2	2	3
Rexu_M34809_F	TIMOR	Gunung Mutis	3	3	4	4	6	6	7	7	4	4	3	5	5	5	2	2	ND	ND	4	4	4	4	5	5	2	4	3	3	3	3	3	3	6	6	2	2	1	2	1	1	1	1	2	2	2	2	3
Rexu_M34810_F	TIMOR	Gunung Mutis	3	3	4	4	6	6	7	7	4	4	3	3	5	5	2	2	ND	ND	4	4	4	4	ND	ND	2	2	3	3	3	3	3	3	6	6	2	2	2	2	1	1	1	1	2	2	2	2	3
Rexu_M34821	TIMOR	Gunung Mutis	3	3	4	4	6	6	7	7	4	5	5	5	5	5	2	2	ND	ND	4	4	4	4	6	6	2	4	3	3	3	3	3	3	6	6	2	2	1	2	1	1	1	1	2	2	2	2	3
Rexu_M34828	TIMOR	Gunung Mutis	3	3	4	4	6	6	7	7	4	5	3	5	5	5	2	2	ND	ND	4	4	4	4	6	6	2	4	3	3	3	3	3	3	6	6	2	2	1	1	1	1	1	1	2	2	2	2	3
Rexu_M35337_M	ROTI	Baa	3	3	4	4	6	6	7	7	4	4	3	3	5	5	2	2	6	ND	4	4	4	4	5	6	2	2	1	3	3	3	3	3	6	6	2	2	2	2	1	1	1	1	2	2	2	2	3
Rexu_M35473_M	ROTI	Oeseli	3	3	4	4	6	6	7	7	4	4	3	3	5	5	2	2	6	ND	4	4	4	4	5	6	2	2	3	3	3	3	3	3	6	6	2	2	1	2	1	1	1	1	2	2	2	2	3
Rexu_A03	NEW GUINEA	Madang	3	3	4	4	6	6	7	7	5	5	3	5	5	5	2	2	6	6	4	4	4	4	3	3	2	4	3	3	3	3	3	3	6	6	2	2	2	2	1	1	1	1	2	2	2	2	3
Rexu_A04	NEW GUINEA	Madang	3	3	4	4	6	6	7	7	5	5	ND	ND	5	5	2	2	6	6	4	4	4	4	3	4	4	4	3	3	3	3	3	3	6	6	2	2	2	2	1	1	1	1	2	2	2	2	3
Rexu_A06	NEW GUINEA	Madang	3	3	4	4	6	6	7	7	5	5	3	3	5	5	2	2	6	6	4	4	4	4	4	4	4	4	3	3	3	3	3	3	6	6	2	2	2	2	1	1	1	1	2	2	2	2	3
Rexu_A60	NEW GUINEA	Nokopo	3	3	4	4	6	6	7	7	5	5	3	3	5	5	2	2	6	6	4	4	4	4	3	4	2	2	3	3	3	3	3	3	6	6	2	2	2	2	1	1	1	1	2	2	2	2	3
Rexu_A63	NEW GUINEA	Nokopo	3	3	4	4	6	6	7	7	5	5	3	3	5	5	2	2	6	6	4	4	4	4	3	3	4	4	3	3	3	3	3	3	6	6	2	2	2	2	1	1	1	1	2	2	2	2	3
ND - No data
[truncated: 25 more columns]
